# Supplementary material for: Migrations and habitat use of the smooth hammerhead shark (Sphyrna zygaena) in the Atlantic Ocean
Source: PLoS One. 2018 Jun 6;13(6):e0198664. doi: 10.1371/journal.pone.0198664 (PMC5991395; doi:10.1371/journal.pone.0198664)
Supplement: S1 Dataset — (XLSX) [file pone.0198664.s001.xlsx]

## Sheet: Depth-temperature
Tag	Date/Time	Depth(m)	Temp(C)	Size	Sex	Mat
113781	2012-03-09 09:30:00	-21.5179	24.601	170	Male	Adult
113781	2012-03-09 09:45:00	-26.8974	23.5621	170	Male	Adult
113781	2012-03-09 10:00:00	-26.8974	23.0489	170	Male	Adult
113781	2012-03-09 10:15:00	-32.2769	22.3708	170	Male	Adult
113781	2012-03-09 10:30:00	-32.2769	22.8787	170	Male	Adult
113781	2012-03-09 10:45:00	-26.8974	23.7341	170	Male	Adult
113781	2012-03-09 11:00:00	-21.5179	23.9065	170	Male	Adult
113781	2012-03-09 11:15:00	-26.8974	23.5621	170	Male	Adult
113781	2012-03-09 11:30:00	-26.8974	23.9065	170	Male	Adult
113781	2012-03-09 11:45:00	-5.37948	27.6462	170	Male	Adult
113781	2012-03-09 12:00:00	-26.8974	22.8787	170	Male	Adult
113781	2012-03-09 12:15:00	-26.8974	23.7341	170	Male	Adult
113781	2012-03-09 12:30:00	-21.5179	24.2528	170	Male	Adult
113781	2012-03-09 12:45:00	-21.5179	24.0794	170	Male	Adult
113781	2012-03-09 13:00:00	-16.1384	23.9065	170	Male	Adult
113781	2012-03-09 13:15:00	-16.1384	23.5621	170	Male	Adult
113781	2012-03-09 13:30:00	-16.1384	23.9065	170	Male	Adult
113781	2012-03-09 13:45:00	-21.5179	23.2195	170	Male	Adult
113781	2012-03-09 14:00:00	-21.5179	23.9065	170	Male	Adult
113781	2012-03-09 14:15:00	-26.8974	22.3708	170	Male	Adult
113781	2012-03-09 14:30:00	-32.2769	22.5397	170	Male	Adult
113781	2012-03-09 14:45:00	-26.8974	23.5621	170	Male	Adult
113781	2012-03-09 15:00:00	-37.6564	23.5621	170	Male	Adult
113781	2012-03-09 15:15:00	-43.0358	23.7341	170	Male	Adult
113781	2012-03-09 15:30:00	-32.2769	25.6577	170	Male	Adult
113781	2012-03-09 15:45:00	-37.6564	22.3708	170	Male	Adult
113781	2012-03-09 16:00:00	-48.4153	22.8787	170	Male	Adult
113781	2012-03-09 16:15:00	-43.0358	22.2023	170	Male	Adult
113781	2012-03-09 16:30:00	-32.2769	25.8357	170	Male	Adult
113781	2012-03-09 16:45:00	-32.2769	23.0489	170	Male	Adult
113781	2012-03-09 17:00:00	-43.0358	24.0794	170	Male	Adult
113781	2012-03-09 17:15:00	-32.2769	23.0489	170	Male	Adult
113781	2012-03-09 17:30:00	-37.6564	23.3906	170	Male	Adult
113781	2012-03-09 17:45:00	-5.37948	27.2795	170	Male	Adult
113781	2012-03-09 18:00:00	-37.6564	22.5397	170	Male	Adult
113781	2012-03-09 18:15:00	-32.2769	25.3034	170	Male	Adult
113781	2012-03-09 18:30:00	-37.6564	24.4266	170	Male	Adult
113781	2012-03-09 18:45:00	-37.6564	24.7758	170	Male	Adult
113781	2012-03-09 19:00:00	-37.6564	22.8787	170	Male	Adult
113781	2012-03-09 19:15:00	-37.6564	24.2528	170	Male	Adult
113781	2012-03-09 19:30:00	-43.0358	24.0794	170	Male	Adult
113781	2012-03-09 19:45:00	-37.6564	24.601	170	Male	Adult
113781	2012-03-09 20:00:00	-16.1384	27.8305	170	Male	Adult
113781	2012-03-09 20:15:00	-37.6564	24.0794	170	Male	Adult
113781	2012-03-09 20:30:00	-43.0358	23.3906	170	Male	Adult
113781	2012-03-09 20:45:00	-32.2769	26.1933	170	Male	Adult
113781	2012-03-09 21:00:00	-43.0358	23.7341	170	Male	Adult
113781	2012-03-09 21:15:00	-37.6564	25.3034	170	Male	Adult
113781	2012-03-09 21:30:00	-48.4153	25.3034	170	Male	Adult
113781	2012-03-09 21:45:00	-37.6564	26.0142	170	Male	Adult
113781	2012-03-09 22:00:00	-48.4153	23.5621	170	Male	Adult
113781	2012-03-09 22:15:00	-32.2769	26.553	170	Male	Adult
113781	2012-03-09 22:30:00	-48.4153	22.3708	170	Male	Adult
113781	2012-03-09 22:45:00	-32.2769	25.8357	170	Male	Adult
113781	2012-03-09 23:00:00	-43.0358	22.2023	170	Male	Adult
113781	2012-03-09 23:15:00	-37.6564	23.7341	170	Male	Adult
113781	2012-03-09 23:30:00	-37.6564	23.3906	170	Male	Adult
113781	2012-03-09 23:45:00	-32.2769	25.127	170	Male	Adult
113781	2012-04-09	-32.2769	24.601	170	Male	Adult
113781	2012-04-09 00:15:00	-37.6564	24.4266	170	Male	Adult
113781	2012-04-09 00:30:00	-32.2769	25.8357	170	Male	Adult
113781	2012-04-09 00:45:00	-10.759	28.0154	170	Male	Adult
113781	2012-04-09 01:00:00	-32.2769	25.127	170	Male	Adult
113781	2012-04-09 01:15:00	-43.0358	24.7758	170	Male	Adult
113781	2012-04-09 01:30:00	-37.6564	25.3034	170	Male	Adult
113781	2012-04-09 01:45:00	-37.6564	25.3034	170	Male	Adult
113781	2012-04-09 02:00:00	-37.6564	26.3729	170	Male	Adult
113781	2012-04-09 02:15:00	-43.0358	23.2195	170	Male	Adult
113781	2012-04-09 02:30:00	-37.6564	24.7758	170	Male	Adult
113781	2012-04-09 02:45:00	-43.0358	21.1996	170	Male	Adult
113781	2012-04-09 03:00:00	-32.2769	23.2195	170	Male	Adult
113781	2012-04-09 03:15:00	-37.6564	24.601	170	Male	Adult
113781	2012-04-09 03:30:00	-32.2769	23.0489	170	Male	Adult
113781	2012-04-09 03:45:00	-37.6564	25.3034	170	Male	Adult
113781	2012-04-09 04:00:00	-32.2769	24.0794	170	Male	Adult
113781	2012-04-09 04:15:00	-32.2769	22.8787	170	Male	Adult
113781	2012-04-09 04:30:00	-43.0358	24.7758	170	Male	Adult
113781	2012-04-09 04:45:00	-37.6564	25.6577	170	Male	Adult
113781	2012-04-09 05:00:00	-43.0358	24.2528	170	Male	Adult
113781	2012-04-09 05:15:00	-37.6564	24.4266	170	Male	Adult
113781	2012-04-09 05:30:00	-26.8974	26.3729	170	Male	Adult
113781	2012-04-09 05:45:00	-26.8974	27.8305	170	Male	Adult
113781	2012-04-09 06:00:00	-43.0358	23.0489	170	Male	Adult
113781	2012-04-09 06:15:00	-32.2769	24.9512	170	Male	Adult
113781	2012-04-09 06:30:00	-5.37948	27.2795	170	Male	Adult
113781	2012-04-09 06:45:00	-26.8974	23.3906	170	Male	Adult
113781	2012-04-09 07:00:00	-43.0358	21.0338	170	Male	Adult
113781	2012-04-09 07:15:00	-26.8974	23.5621	170	Male	Adult
113781	2012-04-09 07:30:00	-26.8974	22.8787	170	Male	Adult
113781	2012-04-09 07:45:00	-32.2769	23.2195	170	Male	Adult
113781	2012-04-09 08:00:00	-26.8974	23.2195	170	Male	Adult
113781	2012-04-09 08:15:00	-26.8974	23.5621	170	Male	Adult
113781	2012-04-09 08:30:00	-32.2769	24.4266	170	Male	Adult
113781	2012-04-09 08:45:00	-32.2769	24.0794	170	Male	Adult
113781	2012-04-09 09:00:00	-26.8974	23.5621	170	Male	Adult
113781	2012-04-09 09:15:00	-21.5179	24.0794	170	Male	Adult
113781	2012-04-09 09:30:00	-21.5179	23.3906	170	Male	Adult
113781	2012-04-09 09:45:00	-26.8974	25.127	170	Male	Adult
113781	2012-04-09 10:00:00	-26.8974	24.7758	170	Male	Adult
113781	2012-04-09 10:15:00	-32.2769	21.6992	170	Male	Adult
113781	2012-04-09 10:30:00	-32.2769	22.2023	170	Male	Adult
113781	2012-04-09 10:45:00	-26.8974	25.3034	170	Male	Adult
113781	2012-04-09 11:00:00	-26.8974	24.2528	170	Male	Adult
113781	2012-04-09 11:15:00	-32.2769	23.2195	170	Male	Adult
113781	2012-04-09 11:30:00	-32.2769	25.3034	170	Male	Adult
113781	2012-04-09 11:45:00	-37.6564	22.5397	170	Male	Adult
113781	2012-04-09 12:00:00	-37.6564	22.8787	170	Male	Adult
113781	2012-04-09 12:15:00	-43.0358	22.5397	170	Male	Adult
113781	2012-04-09 12:30:00	-32.2769	23.7341	170	Male	Adult
113781	2012-04-09 12:45:00	-32.2769	23.7341	170	Male	Adult
113781	2012-04-09 13:00:00	-26.8974	24.0794	170	Male	Adult
113781	2012-04-09 13:15:00	-32.2769	24.4266	170	Male	Adult
113781	2012-04-09 13:30:00	-21.5179	24.7758	170	Male	Adult
113781	2012-04-09 13:45:00	-26.8974	24.4266	170	Male	Adult
113781	2012-04-09 14:00:00	-32.2769	24.0794	170	Male	Adult
113781	2012-04-09 14:15:00	-37.6564	25.3034	170	Male	Adult
113781	2012-04-09 14:30:00	-32.2769	23.0489	170	Male	Adult
113781	2012-04-09 14:45:00	-37.6564	23.5621	170	Male	Adult
113781	2012-04-09 15:00:00	-32.2769	23.7341	170	Male	Adult
113781	2012-04-09 15:15:00	-43.0358	23.7341	170	Male	Adult
113781	2012-04-09 15:30:00	-16.1384	27.6462	170	Male	Adult
113781	2012-04-09 15:45:00	-32.2769	24.0794	170	Male	Adult
113781	2012-04-09 16:00:00	-21.5179	24.2528	170	Male	Adult
113781	2012-04-09 16:15:00	-32.2769	24.9512	170	Male	Adult
113781	2012-04-09 16:30:00	-37.6564	25.127	170	Male	Adult
113781	2012-04-09 16:45:00	0	26.553	170	Male	Adult
113781	2012-04-09 17:00:00	-86.0717	18.9088	170	Male	Adult
113781	2012-04-09 17:15:00	-32.2769	23.3906	170	Male	Adult
113781	2012-04-09 17:30:00	-32.2769	24.7758	170	Male	Adult
113781	2012-04-09 17:45:00	-32.2769	24.7758	170	Male	Adult
113781	2012-04-09 18:00:00	-37.6564	20.7033	170	Male	Adult
113781	2012-04-09 18:15:00	-32.2769	24.601	170	Male	Adult
113781	2012-04-09 18:30:00	-32.2769	24.7758	170	Male	Adult
113781	2012-04-09 18:45:00	-32.2769	24.9512	170	Male	Adult
113781	2012-04-09 19:00:00	-37.6564	20.5385	170	Male	Adult
113781	2012-04-09 19:15:00	-32.2769	25.127	170	Male	Adult
113781	2012-04-09 19:30:00	-32.2769	24.601	170	Male	Adult
113781	2012-04-09 19:45:00	-26.8974	24.0794	170	Male	Adult
113781	2012-04-09 20:00:00	-32.2769	23.7341	170	Male	Adult
113781	2012-04-09 20:15:00	-32.2769	24.7758	170	Male	Adult
113781	2012-04-09 20:30:00	-32.2769	24.601	170	Male	Adult
113781	2012-04-09 20:45:00	-32.2769	23.2195	170	Male	Adult
113781	2012-04-09 21:00:00	-26.8974	24.9512	170	Male	Adult
113781	2012-04-09 21:15:00	-21.5179	26.1933	170	Male	Adult
113781	2012-04-09 21:30:00	-26.8974	27.2795	170	Male	Adult
113781	2012-04-09 21:45:00	0	27.4625	170	Male	Adult
113781	2012-04-09 22:00:00	-37.6564	22.0342	170	Male	Adult
113781	2012-04-09 22:15:00	-26.8974	26.3729	170	Male	Adult
113781	2012-04-09 22:30:00	-37.6564	21.6992	170	Male	Adult
113781	2012-04-09 22:45:00	-32.2769	23.3906	170	Male	Adult
113781	2012-04-09 23:00:00	-26.8974	26.553	170	Male	Adult
113781	2012-04-09 23:15:00	-21.5179	24.0794	170	Male	Adult
113781	2012-04-09 23:30:00	0	27.097	170	Male	Adult
113781	2012-04-09 23:45:00	-21.5179	24.2528	170	Male	Adult
113781	2012-05-09	-26.8974	27.2795	170	Male	Adult
113781	2012-05-09 00:15:00	0	27.4625	170	Male	Adult
113781	2012-05-09 00:30:00	-32.2769	24.601	170	Male	Adult
113781	2012-05-09 00:45:00	-26.8974	25.127	170	Male	Adult
113781	2012-05-09 01:00:00	-32.2769	24.7758	170	Male	Adult
113781	2012-05-09 01:15:00	-43.0358	22.3708	170	Male	Adult
113781	2012-05-09 01:30:00	-37.6564	24.7758	170	Male	Adult
113781	2012-05-09 01:45:00	-32.2769	24.7758	170	Male	Adult
113781	2012-05-09 02:00:00	-21.5179	25.6577	170	Male	Adult
113781	2012-05-09 02:15:00	-26.8974	24.9512	170	Male	Adult
113781	2012-05-09 02:30:00	-26.8974	25.8357	170	Male	Adult
113781	2012-05-09 02:45:00	0	27.097	170	Male	Adult
113781	2012-05-09 03:00:00	0	26.9151	170	Male	Adult
113781	2012-05-09 03:15:00	-37.6564	19.557	170	Male	Adult
113781	2012-05-09 03:30:00	-26.8974	25.3034	170	Male	Adult
113781	2012-05-09 03:45:00	-37.6564	21.8665	170	Male	Adult
113781	2012-05-09 04:00:00	-37.6564	24.9512	170	Male	Adult
113781	2012-05-09 04:15:00	-32.2769	22.8787	170	Male	Adult
113781	2012-05-09 04:30:00	0	26.7338	170	Male	Adult
113781	2012-05-09 04:45:00	-32.2769	23.3906	170	Male	Adult
113781	2012-05-09 05:00:00	-32.2769	23.9065	170	Male	Adult
113781	2012-05-09 05:15:00	-26.8974	25.127	170	Male	Adult
113781	2012-05-09 05:30:00	-26.8974	24.9512	170	Male	Adult
113781	2012-05-09 05:45:00	-32.2769	23.5621	170	Male	Adult
113781	2012-05-09 06:00:00	-37.6564	24.9512	170	Male	Adult
113781	2012-05-09 06:15:00	-26.8974	24.9512	170	Male	Adult
113781	2012-05-09 06:30:00	-32.2769	26.0142	170	Male	Adult
113781	2012-05-09 06:45:00	-26.8974	25.6577	170	Male	Adult
113781	2012-05-09 07:00:00	-37.6564	22.8787	170	Male	Adult
113781	2012-05-09 07:15:00	-26.8974	23.3906	170	Male	Adult
113781	2012-05-09 07:30:00	-32.2769	22.709	170	Male	Adult
113781	2012-05-09 07:45:00	0	27.4625	170	Male	Adult
113781	2012-05-09 08:00:00	-32.2769	20.0463	170	Male	Adult
113781	2012-05-09 08:15:00	-26.8974	24.4266	170	Male	Adult
113781	2012-05-09 08:30:00	-26.8974	21.3657	170	Male	Adult
113781	2012-05-09 08:45:00	-21.5179	25.127	170	Male	Adult
113781	2012-05-09 09:00:00	0	25.3034	170	Male	Adult
113781	2012-05-09 09:15:00	-32.2769	21.8665	170	Male	Adult
113781	2012-05-09 09:30:00	-26.8974	21.1996	170	Male	Adult
113781	2012-05-09 09:45:00	-21.5179	22.3708	170	Male	Adult
113781	2012-05-09 10:00:00	0	26.9151	170	Male	Adult
113781	2012-05-09 10:15:00	0	26.7338	170	Male	Adult
113781	2012-05-09 10:30:00	-32.2769	20.5385	170	Male	Adult
113781	2012-05-09 10:45:00	-16.1384	24.0794	170	Male	Adult
113781	2012-05-09 11:00:00	-32.2769	21.3657	170	Male	Adult
113781	2012-05-09 11:15:00	-26.8974	21.6992	170	Male	Adult
113781	2012-05-09 11:30:00	0	25.8357	170	Male	Adult
113781	2012-05-09 11:45:00	-21.5179	23.7341	170	Male	Adult
113781	2012-05-09 12:00:00	-21.5179	22.3708	170	Male	Adult
113781	2012-05-09 12:15:00	-21.5179	22.8787	170	Male	Adult
113781	2012-05-09 12:30:00	-21.5179	22.0342	170	Male	Adult
113781	2012-05-09 12:45:00	0	27.2795	170	Male	Adult
113781	2012-05-09 13:00:00	-32.2769	20.8684	170	Male	Adult
113781	2012-05-09 13:15:00	-32.2769	23.0489	170	Male	Adult
113781	2012-05-09 13:30:00	-26.8974	26.3729	170	Male	Adult
113781	2012-05-09 13:45:00	-43.0358	21.6992	170	Male	Adult
113781	2012-05-09 14:00:00	-26.8974	26.1933	170	Male	Adult
113781	2012-05-09 14:15:00	-32.2769	26.3729	170	Male	Adult
113781	2012-05-09 14:30:00	-32.2769	26.0142	170	Male	Adult
113781	2012-05-09 14:45:00	-32.2769	25.8357	170	Male	Adult
113781	2012-05-09 15:00:00	-21.5179	24.601	170	Male	Adult
113781	2012-05-09 15:15:00	-37.6564	24.7758	170	Male	Adult
113781	2012-05-09 15:30:00	-26.8974	25.4803	170	Male	Adult
113781	2012-05-09 15:45:00	-32.2769	26.1933	170	Male	Adult
113781	2012-05-09 16:00:00	-59.1743	22.5397	170	Male	Adult
113781	2012-05-09 16:15:00	-32.2769	22.8787	170	Male	Adult
113781	2012-05-09 16:30:00	-26.8974	26.1933	170	Male	Adult
113781	2012-05-09 16:45:00	-26.8974	26.1933	170	Male	Adult
113781	2012-05-09 17:00:00	-32.2769	21.3657	170	Male	Adult
113781	2012-05-09 17:15:00	-32.2769	22.2023	170	Male	Adult
113781	2012-05-09 17:30:00	-26.8974	23.9065	170	Male	Adult
113781	2012-05-09 17:45:00	-37.6564	25.8357	170	Male	Adult
113781	2012-05-09 18:00:00	-32.2769	25.127	170	Male	Adult
113781	2012-05-09 18:15:00	-26.8974	25.8357	170	Male	Adult
113781	2012-05-09 18:30:00	-26.8974	24.9512	170	Male	Adult
113781	2012-05-09 18:45:00	-21.5179	26.1933	170	Male	Adult
113781	2012-05-09 19:00:00	-21.5179	26.7338	170	Male	Adult
113781	2012-05-09 19:15:00	-32.2769	22.709	170	Male	Adult
113781	2012-05-09 19:30:00	-37.6564	21.0338	170	Male	Adult
113781	2012-05-09 19:45:00	-21.5179	25.6577	170	Male	Adult
113781	2012-05-09 20:00:00	-26.8974	26.0142	170	Male	Adult
113781	2012-05-09 20:15:00	-32.2769	21.3657	170	Male	Adult
113781	2012-05-09 20:30:00	-21.5179	25.8357	170	Male	Adult
113781	2012-05-09 20:45:00	-37.6564	22.0342	170	Male	Adult
113781	2012-05-09 21:00:00	-26.8974	24.2528	170	Male	Adult
113781	2012-05-09 21:15:00	-32.2769	22.5397	170	Male	Adult
113781	2012-05-09 21:30:00	-21.5179	24.0794	170	Male	Adult
113781	2012-05-09 21:45:00	-26.8974	23.0489	170	Male	Adult
113781	2012-05-09 22:00:00	-16.1384	27.6462	170	Male	Adult
113781	2012-05-09 22:15:00	-26.8974	24.7758	170	Male	Adult
113781	2012-05-09 22:30:00	0	27.097	170	Male	Adult
113781	2012-05-09 22:45:00	-21.5179	27.097	170	Male	Adult
113781	2012-05-09 23:00:00	-26.8974	23.2195	170	Male	Adult
113781	2012-05-09 23:15:00	-21.5179	26.3729	170	Male	Adult
113781	2012-05-09 23:30:00	-16.1384	27.6462	170	Male	Adult
113781	2012-05-09 23:45:00	-21.5179	24.0794	170	Male	Adult
113781	2012-06-09	-43.0358	21.1996	170	Male	Adult
113781	2012-06-09 00:15:00	-32.2769	22.709	170	Male	Adult
113781	2012-06-09 00:30:00	-32.2769	23.3906	170	Male	Adult
113781	2012-06-09 00:45:00	0	27.2795	170	Male	Adult
113781	2012-06-09 01:00:00	-21.5179	25.8357	170	Male	Adult
113781	2012-06-09 01:15:00	-32.2769	26.553	170	Male	Adult
113781	2012-06-09 01:30:00	-16.1384	26.553	170	Male	Adult
113781	2012-06-09 01:45:00	-21.5179	27.097	170	Male	Adult
113781	2012-06-09 02:00:00	-53.7948	20.3741	170	Male	Adult
113781	2012-06-09 02:15:00	-37.6564	22.2023	170	Male	Adult
113781	2012-06-09 02:30:00	-21.5179	25.4803	170	Male	Adult
113781	2012-06-09 02:45:00	-26.8974	23.7341	170	Male	Adult
113781	2012-06-09 03:00:00	-26.8974	23.0489	170	Male	Adult
113781	2012-06-09 03:15:00	-59.1743	20.5385	170	Male	Adult
113781	2012-06-09 03:30:00	-26.8974	24.2528	170	Male	Adult
113781	2012-06-09 03:45:00	-32.2769	22.3708	170	Male	Adult
113781	2012-06-09 04:00:00	-26.8974	23.5621	170	Male	Adult
113781	2012-06-09 04:15:00	-32.2769	22.5397	170	Male	Adult
113781	2012-06-09 04:30:00	-21.5179	26.1933	170	Male	Adult
113781	2012-06-09 04:45:00	-21.5179	23.2195	170	Male	Adult
113781	2012-06-09 05:00:00	-26.8974	25.4803	170	Male	Adult
113781	2012-06-09 05:15:00	0	27.4625	170	Male	Adult
113781	2012-06-09 05:30:00	-26.8974	22.5397	170	Male	Adult
113781	2012-06-09 05:45:00	-26.8974	24.601	170	Male	Adult
113781	2012-06-09 06:00:00	-32.2769	22.8787	170	Male	Adult
113781	2012-06-09 06:15:00	-32.2769	24.601	170	Male	Adult
113781	2012-06-09 06:30:00	-32.2769	24.601	170	Male	Adult
113781	2012-06-09 06:45:00	-32.2769	24.9512	170	Male	Adult
113781	2012-06-09 07:00:00	-26.8974	24.601	170	Male	Adult
113781	2012-06-09 07:15:00	-26.8974	24.4266	170	Male	Adult
113781	2012-06-09 07:30:00	-32.2769	24.601	170	Male	Adult
113781	2012-06-09 07:45:00	-26.8974	23.3906	170	Male	Adult
113781	2012-06-09 08:00:00	-32.2769	23.3906	170	Male	Adult
113781	2012-06-09 08:15:00	-32.2769	23.7341	170	Male	Adult
113781	2012-06-09 08:30:00	-43.0358	22.3708	170	Male	Adult
113781	2012-06-09 08:45:00	-37.6564	23.5621	170	Male	Adult
113781	2012-06-09 09:00:00	-37.6564	25.4803	170	Male	Adult
113781	2012-06-09 09:15:00	-37.6564	24.0794	170	Male	Adult
113781	2012-06-09 09:30:00	-26.8974	25.3034	170	Male	Adult
113781	2012-06-09 09:45:00	-43.0358	24.0794	170	Male	Adult
113781	2012-06-09 10:00:00	-37.6564	23.0489	170	Male	Adult
113781	2012-06-09 10:15:00	-43.0358	22.5397	170	Male	Adult
113781	2012-06-09 10:30:00	-43.0358	22.2023	170	Male	Adult
113781	2012-06-09 10:45:00	-5.37948	26.553	170	Male	Adult
113781	2012-06-09 11:00:00	-59.1743	19.0704	170	Male	Adult
113781	2012-06-09 11:15:00	-48.4153	21.5323	170	Male	Adult
113781	2012-06-09 11:30:00	-32.2769	24.7758	170	Male	Adult
113781	2012-06-09 11:45:00	-32.2769	23.3906	170	Male	Adult
113781	2012-06-09 12:00:00	0	26.9151	170	Male	Adult
113781	2012-06-09 12:15:00	-37.6564	21.8665	170	Male	Adult
113781	2012-06-09 12:30:00	-26.8974	24.601	170	Male	Adult
113781	2012-06-09 12:45:00	-26.8974	24.2528	170	Male	Adult
113781	2012-06-09 13:00:00	0	27.2795	170	Male	Adult
113781	2012-06-09 13:15:00	-32.2769	21.5323	170	Male	Adult
113781	2012-06-09 13:30:00	-21.5179	24.4266	170	Male	Adult
113781	2012-06-09 13:45:00	-26.8974	25.127	170	Male	Adult
113781	2012-06-09 14:00:00	-21.5179	24.601	170	Male	Adult
113781	2012-06-09 14:15:00	-69.9332	19.8829	170	Male	Adult
113781	2012-06-09 14:30:00	-32.2769	22.0342	170	Male	Adult
113781	2012-06-09 14:45:00	-26.8974	24.4266	170	Male	Adult
113781	2012-06-09 15:00:00	-21.5179	25.8357	170	Male	Adult
113781	2012-06-09 15:15:00	-26.8974	24.7758	170	Male	Adult
113781	2012-06-09 15:30:00	-26.8974	26.553	170	Male	Adult
113781	2012-06-09 15:45:00	-26.8974	26.3729	170	Male	Adult
113781	2012-06-09 16:00:00	-32.2769	24.0794	170	Male	Adult
113781	2012-06-09 16:15:00	-37.6564	21.5323	170	Male	Adult
113781	2012-06-09 16:30:00	-37.6564	24.2528	170	Male	Adult
113781	2012-06-09 16:45:00	-32.2769	24.4266	170	Male	Adult
113781	2012-06-09 17:00:00	-32.2769	23.7341	170	Male	Adult
113781	2012-06-09 17:15:00	-21.5179	25.127	170	Male	Adult
113781	2012-06-09 17:30:00	-32.2769	24.601	170	Male	Adult
113781	2012-06-09 17:45:00	-10.759	26.3729	170	Male	Adult
113781	2012-06-09 18:00:00	-37.6564	22.5397	170	Male	Adult
113781	2012-06-09 18:15:00	-32.2769	23.5621	170	Male	Adult
113781	2012-06-09 18:30:00	-10.759	26.9151	170	Male	Adult
113781	2012-06-09 18:45:00	-32.2769	23.5621	170	Male	Adult
113781	2012-06-09 19:00:00	-37.6564	24.9512	170	Male	Adult
113781	2012-06-09 19:15:00	-32.2769	23.7341	170	Male	Adult
113781	2012-06-09 19:30:00	-37.6564	23.9065	170	Male	Adult
113781	2012-06-09 19:45:00	-32.2769	23.9065	170	Male	Adult
113781	2012-06-09 20:00:00	-32.2769	24.0794	170	Male	Adult
113781	2012-06-09 20:15:00	-32.2769	24.0794	170	Male	Adult
113781	2012-06-09 20:30:00	-26.8974	27.4625	170	Male	Adult
113781	2012-06-09 20:45:00	-26.8974	25.3034	170	Male	Adult
113781	2012-06-09 21:00:00	-21.5179	27.097	170	Male	Adult
113781	2012-06-09 21:15:00	-21.5179	23.9065	170	Male	Adult
113781	2012-06-09 21:30:00	-26.8974	24.0794	170	Male	Adult
113781	2012-06-09 21:45:00	-16.1384	26.553	170	Male	Adult
113781	2012-06-09 22:00:00	-26.8974	25.8357	170	Male	Adult
113781	2012-06-09 22:15:00	-21.5179	27.6462	170	Male	Adult
113781	2012-06-09 22:30:00	-26.8974	23.3906	170	Male	Adult
113781	2012-06-09 22:45:00	-26.8974	26.553	170	Male	Adult
113781	2012-06-09 23:00:00	-10.759	26.9151	170	Male	Adult
113781	2012-06-09 23:15:00	-26.8974	23.7341	170	Male	Adult
113781	2012-06-09 23:30:00	-32.2769	25.6577	170	Male	Adult
113781	2012-06-09 23:45:00	-26.8974	26.9151	170	Male	Adult
113781	2012-07-09	-21.5179	26.7338	170	Male	Adult
113781	2012-07-09 00:15:00	-21.5179	26.9151	170	Male	Adult
113781	2012-07-09 00:30:00	-26.8974	23.2195	170	Male	Adult
113781	2012-07-09 00:45:00	-26.8974	25.4803	170	Male	Adult
113781	2012-07-09 01:00:00	-21.5179	26.1933	170	Male	Adult
113781	2012-07-09 01:15:00	-26.8974	22.8787	170	Male	Adult
113781	2012-07-09 01:30:00	-43.0358	23.2195	170	Male	Adult
113781	2012-07-09 01:45:00	-26.8974	25.4803	170	Male	Adult
113781	2012-07-09 02:00:00	-21.5179	23.2195	170	Male	Adult
113781	2012-07-09 02:15:00	-26.8974	22.709	170	Male	Adult
113781	2012-07-09 02:30:00	-26.8974	25.3034	170	Male	Adult
113781	2012-07-09 02:45:00	-21.5179	23.3906	170	Male	Adult
113781	2012-07-09 03:00:00	-16.1384	26.9151	170	Male	Adult
113781	2012-07-09 03:15:00	-21.5179	23.2195	170	Male	Adult
113781	2012-07-09 03:30:00	-26.8974	22.709	170	Male	Adult
113781	2012-07-09 03:45:00	-21.5179	23.9065	170	Male	Adult
113781	2012-07-09 04:00:00	-16.1384	26.0142	170	Male	Adult
113781	2012-07-09 04:15:00	-16.1384	26.7338	170	Male	Adult
113781	2012-07-09 04:30:00	-26.8974	24.2528	170	Male	Adult
113781	2012-07-09 04:45:00	-26.8974	24.9512	170	Male	Adult
113781	2012-07-09 05:00:00	-32.2769	22.2023	170	Male	Adult
113781	2012-07-09 05:15:00	-32.2769	23.2195	170	Male	Adult
113781	2012-07-09 05:30:00	-32.2769	22.8787	170	Male	Adult
113781	2012-07-09 05:45:00	-32.2769	23.5621	170	Male	Adult
113781	2012-07-09 06:00:00	-32.2769	23.9065	170	Male	Adult
113781	2012-07-09 06:15:00	-48.4153	22.3708	170	Male	Adult
113781	2012-07-09 06:30:00	-32.2769	23.3906	170	Male	Adult
113781	2012-07-09 06:45:00	-43.0358	22.5397	170	Male	Adult
113781	2012-07-09 07:00:00	-26.8974	24.601	170	Male	Adult
113781	2012-07-09 07:15:00	-43.0358	22.3708	170	Male	Adult
113781	2012-07-09 07:30:00	-32.2769	23.5621	170	Male	Adult
113781	2012-07-09 07:45:00	-37.6564	24.7758	170	Male	Adult
113781	2012-07-09 08:00:00	-37.6564	23.2195	170	Male	Adult
113781	2012-07-09 08:15:00	-37.6564	23.5621	170	Male	Adult
113781	2012-07-09 08:30:00	-37.6564	23.5621	170	Male	Adult
113781	2012-07-09 08:45:00	-37.6564	23.2195	170	Male	Adult
113781	2012-07-09 09:00:00	-37.6564	23.5621	170	Male	Adult
113781	2012-07-09 09:15:00	-32.2769	24.4266	170	Male	Adult
113781	2012-07-09 09:30:00	-21.5179	24.2528	170	Male	Adult
113781	2012-07-09 09:45:00	-32.2769	22.8787	170	Male	Adult
113781	2012-07-09 10:00:00	-26.8974	25.3034	170	Male	Adult
113781	2012-07-09 10:15:00	-26.8974	25.127	170	Male	Adult
113781	2012-07-09 10:30:00	-32.2769	21.5323	170	Male	Adult
113781	2012-07-09 10:45:00	-37.6564	21.0338	170	Male	Adult
113781	2012-07-09 11:00:00	-26.8974	25.3034	170	Male	Adult
113781	2012-07-09 11:15:00	-21.5179	26.1933	170	Male	Adult
113781	2012-07-09 11:30:00	-32.2769	25.6577	170	Male	Adult
113781	2012-07-09 11:45:00	-16.1384	26.3729	170	Male	Adult
113781	2012-07-09 12:00:00	-21.5179	25.8357	170	Male	Adult
113781	2012-07-09 12:15:00	-32.2769	24.9512	170	Male	Adult
113781	2012-07-09 12:30:00	-26.8974	23.9065	170	Male	Adult
113781	2012-07-09 12:45:00	-32.2769	23.7341	170	Male	Adult
113781	2012-07-09 13:00:00	-37.6564	22.709	170	Male	Adult
113781	2012-07-09 13:15:00	-37.6564	22.709	170	Male	Adult
113781	2012-07-09 13:30:00	-43.0358	22.3708	170	Male	Adult
113781	2012-07-09 13:45:00	-32.2769	23.7341	170	Male	Adult
113781	2012-07-09 14:00:00	-32.2769	24.0794	170	Male	Adult
113781	2012-07-09 14:15:00	-37.6564	24.0794	170	Male	Adult
113781	2012-07-09 14:30:00	-26.8974	25.6577	170	Male	Adult
113781	2012-07-09 14:45:00	-37.6564	23.0489	170	Male	Adult
113781	2012-07-09 15:00:00	-32.2769	23.9065	170	Male	Adult
113781	2012-07-09 15:15:00	0	27.4625	170	Male	Adult
113781	2012-07-09 15:30:00	-43.0358	20.8684	170	Male	Adult
113781	2012-07-09 15:45:00	-37.6564	23.7341	170	Male	Adult
113781	2012-07-09 16:00:00	-48.4153	24.9512	170	Male	Adult
113781	2012-07-09 16:15:00	-48.4153	22.5397	170	Male	Adult
113781	2012-07-09 16:30:00	-37.6564	24.601	170	Male	Adult
113781	2012-07-09 16:45:00	-37.6564	23.0489	170	Male	Adult
113781	2012-07-09 17:00:00	-32.2769	26.1933	170	Male	Adult
113781	2012-07-09 17:15:00	-26.8974	25.3034	170	Male	Adult
113781	2012-07-09 17:30:00	-32.2769	23.3906	170	Male	Adult
113781	2012-07-09 17:45:00	-32.2769	24.9512	170	Male	Adult
113781	2012-07-09 18:00:00	-48.4153	19.557	170	Male	Adult
113781	2012-07-09 18:15:00	-48.4153	21.6992	170	Male	Adult
113781	2012-07-09 18:30:00	-37.6564	22.5397	170	Male	Adult
113781	2012-07-09 18:45:00	-37.6564	22.3708	170	Male	Adult
113781	2012-07-09 19:00:00	-32.2769	24.2528	170	Male	Adult
113781	2012-07-09 19:15:00	-26.8974	24.601	170	Male	Adult
113781	2012-07-09 19:30:00	0	27.2795	170	Male	Adult
113781	2012-07-09 19:45:00	-37.6564	21.8665	170	Male	Adult
113781	2012-07-09 20:00:00	-32.2769	24.2528	170	Male	Adult
113781	2012-07-09 20:15:00	-32.2769	24.2528	170	Male	Adult
113781	2012-07-09 20:30:00	-26.8974	24.4266	170	Male	Adult
113781	2012-07-09 20:45:00	-32.2769	24.2528	170	Male	Adult
113781	2012-07-09 21:00:00	-43.0358	24.0794	170	Male	Adult
113781	2012-07-09 21:15:00	-37.6564	25.3034	170	Male	Adult
113781	2012-07-09 21:30:00	-32.2769	24.601	170	Male	Adult
113781	2012-07-09 21:45:00	-26.8974	25.127	170	Male	Adult
113781	2012-07-09 22:00:00	-32.2769	25.3034	170	Male	Adult
113781	2012-07-09 22:15:00	-43.0358	23.2195	170	Male	Adult
113781	2012-07-09 22:30:00	-37.6564	24.2528	170	Male	Adult
113781	2012-07-09 22:45:00	-37.6564	24.9512	170	Male	Adult
113781	2012-07-09 23:00:00	-43.0358	23.9065	170	Male	Adult
113781	2012-07-09 23:15:00	-37.6564	25.8357	170	Male	Adult
113781	2012-07-09 23:30:00	-43.0358	24.4266	170	Male	Adult
113781	2012-07-09 23:45:00	-37.6564	24.7758	170	Male	Adult
113781	2012-08-09	-32.2769	24.0794	170	Male	Adult
113781	2012-08-09 00:15:00	-37.6564	23.3906	170	Male	Adult
113781	2012-08-09 00:30:00	-37.6564	23.9065	170	Male	Adult
113781	2012-08-09 00:45:00	-43.0358	23.5621	170	Male	Adult
113781	2012-08-09 01:00:00	-43.0358	23.5621	170	Male	Adult
113781	2012-08-09 01:15:00	-43.0358	23.3906	170	Male	Adult
113781	2012-08-09 01:30:00	-32.2769	24.0794	170	Male	Adult
113781	2012-08-09 01:45:00	-32.2769	24.2528	170	Male	Adult
113781	2012-08-09 02:00:00	-37.6564	24.2528	170	Male	Adult
113781	2012-08-09 02:15:00	-5.37948	27.2795	170	Male	Adult
113781	2012-08-09 02:30:00	-37.6564	24.4266	170	Male	Adult
113781	2012-08-09 02:45:00	-37.6564	23.9065	170	Male	Adult
113781	2012-08-09 03:00:00	-21.5179	27.4625	170	Male	Adult
113781	2012-08-09 03:15:00	-10.759	27.4625	170	Male	Adult
113781	2012-08-09 03:30:00	-37.6564	23.0489	170	Male	Adult
113781	2012-08-09 03:45:00	-32.2769	23.7341	170	Male	Adult
113781	2012-08-09 04:00:00	-26.8974	26.7338	170	Male	Adult
113781	2012-08-09 04:15:00	-32.2769	24.0794	170	Male	Adult
113781	2012-08-09 04:30:00	-26.8974	25.8357	170	Male	Adult
113781	2012-08-09 04:45:00	-37.6564	24.2528	170	Male	Adult
113781	2012-08-09 05:00:00	-32.2769	24.601	170	Male	Adult
113781	2012-08-09 05:15:00	-26.8974	27.2795	170	Male	Adult
113781	2012-08-09 05:30:00	-37.6564	23.7341	170	Male	Adult
113781	2012-08-09 05:45:00	-26.8974	25.6577	170	Male	Adult
113781	2012-08-09 06:00:00	-26.8974	24.0794	170	Male	Adult
113781	2012-08-09 06:15:00	-26.8974	26.7338	170	Male	Adult
113781	2012-08-09 06:30:00	-43.0358	23.3906	170	Male	Adult
113781	2012-08-09 06:45:00	-37.6564	24.4266	170	Male	Adult
113781	2012-08-09 07:00:00	-48.4153	23.2195	170	Male	Adult
113781	2012-08-09 07:15:00	-37.6564	23.9065	170	Male	Adult
113781	2012-08-09 07:30:00	-21.5179	27.097	170	Male	Adult
113781	2012-08-09 07:45:00	-48.4153	23.2195	170	Male	Adult
113781	2012-08-09 08:00:00	-32.2769	23.2195	170	Male	Adult
113781	2012-08-09 08:15:00	-37.6564	23.2195	170	Male	Adult
113781	2012-08-09 08:30:00	-21.5179	24.4266	170	Male	Adult
113781	2012-08-09 08:45:00	-26.8974	23.3906	170	Male	Adult
113781	2012-08-09 09:00:00	-32.2769	23.9065	170	Male	Adult
113781	2012-08-09 09:15:00	-32.2769	23.5621	170	Male	Adult
113781	2012-08-09 09:30:00	-32.2769	23.9065	170	Male	Adult
113781	2012-08-09 09:45:00	-37.6564	22.709	170	Male	Adult
113781	2012-08-09 10:00:00	-32.2769	23.9065	170	Male	Adult
113781	2012-08-09 10:15:00	-26.8974	23.9065	170	Male	Adult
113781	2012-08-09 10:30:00	-32.2769	24.0794	170	Male	Adult
113781	2012-08-09 10:45:00	-37.6564	23.3906	170	Male	Adult
113781	2012-08-09 11:00:00	-32.2769	23.9065	170	Male	Adult
113781	2012-08-09 11:15:00	-43.0358	23.2195	170	Male	Adult
113781	2012-08-09 11:30:00	-32.2769	24.601	170	Male	Adult
113781	2012-08-09 11:45:00	-32.2769	25.3034	170	Male	Adult
113781	2012-08-09 12:00:00	-21.5179	26.0142	170	Male	Adult
113781	2012-08-09 12:15:00	-37.6564	22.709	170	Male	Adult
113781	2012-08-09 12:30:00	-37.6564	22.709	170	Male	Adult
113781	2012-08-09 12:45:00	-32.2769	23.0489	170	Male	Adult
113781	2012-08-09 13:00:00	-26.8974	23.9065	170	Male	Adult
113781	2012-08-09 13:15:00	-32.2769	23.3906	170	Male	Adult
113781	2012-08-09 13:30:00	-26.8974	23.9065	170	Male	Adult
113781	2012-08-09 13:45:00	-26.8974	23.7341	170	Male	Adult
113781	2012-08-09 14:00:00	-32.2769	23.3906	170	Male	Adult
113781	2012-08-09 14:15:00	-37.6564	23.0489	170	Male	Adult
113781	2012-08-09 14:30:00	-37.6564	22.8787	170	Male	Adult
113781	2012-08-09 14:45:00	-32.2769	23.5621	170	Male	Adult
113781	2012-08-09 15:00:00	-26.8974	23.3906	170	Male	Adult
113781	2012-08-09 15:15:00	-37.6564	22.8787	170	Male	Adult
113781	2012-08-09 15:30:00	-43.0358	22.709	170	Male	Adult
113781	2012-08-09 15:45:00	-32.2769	24.0794	170	Male	Adult
113781	2012-08-09 16:00:00	-32.2769	24.0794	170	Male	Adult
113781	2012-08-09 16:15:00	-26.8974	24.0794	170	Male	Adult
113781	2012-08-09 16:30:00	-26.8974	24.2528	170	Male	Adult
113781	2012-08-09 16:45:00	-32.2769	24.9512	170	Male	Adult
113781	2012-08-09 17:00:00	-32.2769	23.9065	170	Male	Adult
113781	2012-08-09 17:15:00	-37.6564	23.3906	170	Male	Adult
113781	2012-08-09 17:30:00	-32.2769	24.0794	170	Male	Adult
113781	2012-08-09 17:45:00	-37.6564	24.4266	170	Male	Adult
113781	2012-08-09 18:00:00	-37.6564	23.2195	170	Male	Adult
113781	2012-08-09 18:15:00	-26.8974	23.5621	170	Male	Adult
113781	2012-08-09 18:30:00	-21.5179	24.2528	170	Male	Adult
113781	2012-08-09 18:45:00	-26.8974	24.4266	170	Male	Adult
113781	2012-08-09 19:00:00	-21.5179	24.601	170	Male	Adult
113781	2012-08-09 19:15:00	-21.5179	24.9512	170	Male	Adult
113781	2012-08-09 19:30:00	-26.8974	25.3034	170	Male	Adult
113781	2012-08-09 19:45:00	-21.5179	22.709	170	Male	Adult
113781	2012-08-09 20:00:00	-32.2769	22.8787	170	Male	Adult
113781	2012-08-09 20:15:00	-32.2769	22.5397	170	Male	Adult
113781	2012-08-09 20:30:00	-32.2769	24.0794	170	Male	Adult
113781	2012-08-09 20:45:00	-26.8974	23.9065	170	Male	Adult
113781	2012-08-09 21:00:00	-26.8974	24.2528	170	Male	Adult
113781	2012-08-09 21:15:00	-26.8974	24.9512	170	Male	Adult
113781	2012-08-09 21:30:00	-37.6564	23.7341	170	Male	Adult
113781	2012-08-09 21:45:00	-26.8974	23.7341	170	Male	Adult
113781	2012-08-09 22:00:00	-21.5179	26.553	170	Male	Adult
113781	2012-08-09 22:15:00	-32.2769	23.2195	170	Male	Adult
113781	2012-08-09 22:30:00	-26.8974	24.0794	170	Male	Adult
113781	2012-08-09 22:45:00	-32.2769	23.2195	170	Male	Adult
113781	2012-08-09 23:00:00	0	27.6462	170	Male	Adult
113781	2012-08-09 23:15:00	-16.1384	27.097	170	Male	Adult
113781	2012-08-09 23:30:00	-21.5179	26.9151	170	Male	Adult
113781	2012-08-09 23:45:00	-21.5179	26.7338	170	Male	Adult
113781	2012-09-09	-16.1384	27.6462	170	Male	Adult
113781	2012-09-09 00:15:00	-26.8974	23.5621	170	Male	Adult
113781	2012-09-09 00:30:00	-32.2769	23.5621	170	Male	Adult
113781	2012-09-09 00:45:00	-32.2769	23.7341	170	Male	Adult
113781	2012-09-09 01:00:00	-26.8974	23.5621	170	Male	Adult
113781	2012-09-09 01:15:00	-37.6564	23.7341	170	Male	Adult
113781	2012-09-09 01:30:00	-37.6564	23.7341	170	Male	Adult
113781	2012-09-09 01:45:00	-37.6564	23.7341	170	Male	Adult
113781	2012-09-09 02:00:00	-43.0358	23.7341	170	Male	Adult
113781	2012-09-09 02:15:00	-32.2769	24.0794	170	Male	Adult
113781	2012-09-09 02:30:00	-43.0358	24.0794	170	Male	Adult
113781	2012-09-09 02:45:00	-37.6564	24.0794	170	Male	Adult
113781	2012-09-09 03:00:00	-32.2769	23.9065	170	Male	Adult
113781	2012-09-09 03:15:00	-37.6564	25.4803	170	Male	Adult
113781	2012-09-09 03:30:00	-32.2769	26.1933	170	Male	Adult
113781	2012-09-09 03:45:00	-43.0358	24.0794	170	Male	Adult
113781	2012-09-09 04:00:00	-26.8974	25.8357	170	Male	Adult
113781	2012-09-09 04:15:00	-37.6564	24.2528	170	Male	Adult
113781	2012-09-09 04:30:00	-32.2769	24.0794	170	Male	Adult
113781	2012-09-09 04:45:00	-37.6564	22.8787	170	Male	Adult
113781	2012-09-09 05:00:00	-32.2769	24.601	170	Male	Adult
113781	2012-09-09 05:15:00	-37.6564	22.3708	170	Male	Adult
113781	2012-09-09 05:30:00	-37.6564	23.3906	170	Male	Adult
113781	2012-09-09 05:45:00	-32.2769	24.0794	170	Male	Adult
113781	2012-09-09 06:00:00	-26.8974	24.4266	170	Male	Adult
113781	2012-09-09 06:15:00	-26.8974	24.4266	170	Male	Adult
113781	2012-09-09 06:30:00	-37.6564	24.2528	170	Male	Adult
113781	2012-09-09 06:45:00	-32.2769	25.6577	170	Male	Adult
113781	2012-09-09 07:00:00	-43.0358	24.7758	170	Male	Adult
113781	2012-09-09 07:15:00	-37.6564	22.8787	170	Male	Adult
113781	2012-09-09 07:30:00	-32.2769	24.2528	170	Male	Adult
113781	2012-09-09 07:45:00	-37.6564	23.2195	170	Male	Adult
113781	2012-09-09 08:00:00	-43.0358	22.8787	170	Male	Adult
113781	2012-09-09 08:15:00	-43.0358	23.5621	170	Male	Adult
113781	2012-09-09 08:30:00	-37.6564	23.0489	170	Male	Adult
113781	2012-09-09 08:45:00	-32.2769	23.2195	170	Male	Adult
113781	2012-09-09 09:00:00	-32.2769	22.8787	170	Male	Adult
113781	2012-09-09 09:15:00	-32.2769	23.3906	170	Male	Adult
113781	2012-09-09 09:30:00	-37.6564	22.2023	170	Male	Adult
113781	2012-09-09 09:45:00	-21.5179	24.601	170	Male	Adult
113781	2012-09-09 10:00:00	-26.8974	23.7341	170	Male	Adult
113781	2012-09-09 10:15:00	-26.8974	23.3906	170	Male	Adult
113781	2012-09-09 10:30:00	-21.5179	23.3906	170	Male	Adult
113781	2012-09-09 10:45:00	-26.8974	23.2195	170	Male	Adult
113781	2012-09-09 11:00:00	-26.8974	23.3906	170	Male	Adult
113781	2012-09-09 11:15:00	-26.8974	24.0794	170	Male	Adult
113781	2012-09-09 11:30:00	-26.8974	23.5621	170	Male	Adult
113781	2012-09-09 11:45:00	-26.8974	23.3906	170	Male	Adult
113781	2012-09-09 12:00:00	-37.6564	22.8787	170	Male	Adult
113781	2012-09-09 12:15:00	-26.8974	23.3906	170	Male	Adult
113781	2012-09-09 12:30:00	-21.5179	23.2195	170	Male	Adult
113781	2012-09-09 12:45:00	-26.8974	23.0489	170	Male	Adult
113781	2012-09-09 13:00:00	-32.2769	24.0794	170	Male	Adult
113781	2012-09-09 13:15:00	-21.5179	25.3034	170	Male	Adult
113781	2012-09-09 13:30:00	-26.8974	23.3906	170	Male	Adult
113781	2012-09-09 13:45:00	-26.8974	24.0794	170	Male	Adult
113781	2012-09-09 14:00:00	-21.5179	24.0794	170	Male	Adult
113781	2012-09-09 14:15:00	-26.8974	24.0794	170	Male	Adult
113781	2012-09-09 14:30:00	-26.8974	22.5397	170	Male	Adult
113781	2012-09-09 14:45:00	-32.2769	23.3906	170	Male	Adult
113781	2012-09-09 15:00:00	-32.2769	23.5621	170	Male	Adult
113781	2012-09-09 15:15:00	-43.0358	22.709	170	Male	Adult
113781	2012-09-09 15:30:00	-43.0358	21.6992	170	Male	Adult
113781	2012-09-09 15:45:00	-37.6564	22.0342	170	Male	Adult
113781	2012-09-09 16:00:00	-37.6564	22.709	170	Male	Adult
113781	2012-09-09 16:15:00	-37.6564	23.2195	170	Male	Adult
113781	2012-09-09 16:30:00	-32.2769	23.5621	170	Male	Adult
113781	2012-09-09 16:45:00	-32.2769	22.5397	170	Male	Adult
113781	2012-09-09 17:00:00	-26.8974	24.0794	170	Male	Adult
113781	2012-09-09 17:15:00	-32.2769	24.0794	170	Male	Adult
113781	2012-09-09 17:30:00	-32.2769	23.7341	170	Male	Adult
113781	2012-09-09 17:45:00	-26.8974	23.5621	170	Male	Adult
113781	2012-09-09 18:00:00	-26.8974	24.0794	170	Male	Adult
113781	2012-09-09 18:15:00	-26.8974	24.2528	170	Male	Adult
113781	2012-09-09 18:30:00	-32.2769	24.0794	170	Male	Adult
113781	2012-09-09 18:45:00	-32.2769	23.3906	170	Male	Adult
113781	2012-09-09 19:00:00	-32.2769	23.5621	170	Male	Adult
113781	2012-09-09 19:15:00	-26.8974	24.0794	170	Male	Adult
113781	2012-09-09 19:30:00	-26.8974	24.2528	170	Male	Adult
113781	2012-09-09 19:45:00	-32.2769	23.9065	170	Male	Adult
113781	2012-09-09 20:00:00	-32.2769	23.7341	170	Male	Adult
113781	2012-09-09 20:15:00	-32.2769	23.9065	170	Male	Adult
113781	2012-09-09 20:30:00	-26.8974	24.2528	170	Male	Adult
113781	2012-09-09 20:45:00	-26.8974	24.9512	170	Male	Adult
113781	2012-09-09 21:00:00	-26.8974	23.3906	170	Male	Adult
113781	2012-09-09 21:15:00	-26.8974	23.9065	170	Male	Adult
113781	2012-09-09 21:30:00	-26.8974	23.9065	170	Male	Adult
113781	2012-09-09 21:45:00	-26.8974	23.9065	170	Male	Adult
113781	2012-09-09 22:00:00	-26.8974	23.7341	170	Male	Adult
113781	2012-09-09 22:15:00	-26.8974	23.7341	170	Male	Adult
113781	2012-09-09 22:30:00	-21.5179	23.7341	170	Male	Adult
113781	2012-09-09 22:45:00	-21.5179	25.4803	170	Male	Adult
113781	2012-09-09 23:00:00	-21.5179	25.127	170	Male	Adult
113781	2012-09-09 23:15:00	-26.8974	25.127	170	Male	Adult
113781	2012-09-09 23:30:00	-37.6564	22.709	170	Male	Adult
113781	2012-09-09 23:45:00	-43.0358	22.3708	170	Male	Adult
113781	2012-10-09	-26.8974	25.127	170	Male	Adult
113781	2012-10-09 00:15:00	-26.8974	25.127	170	Male	Adult
113781	2012-10-09 00:30:00	-16.1384	26.1933	170	Male	Adult
113781	2012-10-09 00:45:00	-21.5179	23.9065	170	Male	Adult
113781	2012-10-09 01:00:00	-21.5179	25.6577	170	Male	Adult
113781	2012-10-09 01:15:00	-26.8974	23.9065	170	Male	Adult
113781	2012-10-09 01:30:00	-16.1384	25.6577	170	Male	Adult
113781	2012-10-09 01:45:00	-16.1384	26.7338	170	Male	Adult
113781	2012-10-09 02:00:00	-16.1384	24.7758	170	Male	Adult
113781	2012-10-09 02:15:00	-32.2769	24.601	170	Male	Adult
113781	2012-10-09 02:30:00	-26.8974	23.5621	170	Male	Adult
113781	2012-10-09 02:45:00	-37.6564	24.0794	170	Male	Adult
113781	2012-10-09 03:00:00	-5.37948	26.7338	170	Male	Adult
113781	2012-10-09 03:15:00	-26.8974	23.3906	170	Male	Adult
113781	2012-10-09 03:30:00	-26.8974	25.127	170	Male	Adult
113781	2012-10-09 03:45:00	-21.5179	26.0142	170	Male	Adult
113781	2012-10-09 04:00:00	-32.2769	25.4803	170	Male	Adult
113781	2012-10-09 04:15:00	0	27.2795	170	Male	Adult
113781	2012-10-09 04:30:00	-37.6564	23.5621	170	Male	Adult
113781	2012-10-09 04:45:00	-32.2769	23.7341	170	Male	Adult
113781	2012-10-09 05:00:00	-37.6564	24.4266	170	Male	Adult
113781	2012-10-09 05:15:00	-26.8974	24.7758	170	Male	Adult
113781	2012-10-09 05:30:00	-32.2769	23.7341	170	Male	Adult
113781	2012-10-09 05:45:00	-26.8974	24.9512	170	Male	Adult
113781	2012-10-09 06:00:00	-21.5179	24.7758	170	Male	Adult
113781	2012-10-09 06:15:00	-26.8974	23.9065	170	Male	Adult
113781	2012-10-09 06:30:00	-26.8974	22.8787	170	Male	Adult
113781	2012-10-09 06:45:00	-26.8974	24.4266	170	Male	Adult
113781	2012-10-09 07:00:00	-32.2769	23.5621	170	Male	Adult
113781	2012-10-09 07:15:00	-26.8974	23.9065	170	Male	Adult
113781	2012-10-09 07:30:00	-32.2769	23.2195	170	Male	Adult
113781	2012-10-09 07:45:00	-26.8974	23.7341	170	Male	Adult
113781	2012-10-09 08:00:00	-26.8974	23.2195	170	Male	Adult
113781	2012-10-09 08:15:00	-32.2769	24.0794	170	Male	Adult
113781	2012-10-09 08:30:00	-26.8974	23.7341	170	Male	Adult
113781	2012-10-09 08:45:00	-21.5179	23.5621	170	Male	Adult
113781	2012-10-09 09:00:00	-32.2769	23.0489	170	Male	Adult
113781	2012-10-09 09:15:00	-32.2769	22.2023	170	Male	Adult
113781	2012-10-09 09:30:00	-26.8974	23.5621	170	Male	Adult
113781	2012-10-09 09:45:00	-32.2769	23.3906	170	Male	Adult
113781	2012-10-09 10:00:00	-32.2769	23.9065	170	Male	Adult
113781	2012-10-09 10:15:00	-32.2769	23.5621	170	Male	Adult
113781	2012-10-09 10:30:00	-26.8974	23.7341	170	Male	Adult
113781	2012-10-09 10:45:00	-26.8974	23.7341	170	Male	Adult
113781	2012-10-09 11:00:00	-26.8974	23.5621	170	Male	Adult
113781	2012-10-09 11:15:00	-32.2769	23.5621	170	Male	Adult
113781	2012-10-09 11:30:00	-26.8974	23.9065	170	Male	Adult
113781	2012-10-09 11:45:00	-26.8974	23.7341	170	Male	Adult
113781	2012-10-09 12:00:00	-26.8974	23.3906	170	Male	Adult
113781	2012-10-09 12:15:00	-32.2769	23.3906	170	Male	Adult
113781	2012-10-09 12:30:00	-26.8974	24.0794	170	Male	Adult
113781	2012-10-09 12:45:00	-21.5179	23.7341	170	Male	Adult
113781	2012-10-09 13:00:00	-32.2769	23.9065	170	Male	Adult
113781	2012-10-09 13:15:00	-32.2769	23.5621	170	Male	Adult
113781	2012-10-09 13:30:00	-32.2769	23.5621	170	Male	Adult
113781	2012-10-09 13:45:00	-26.8974	24.2528	170	Male	Adult
113781	2012-10-09 14:00:00	-26.8974	23.7341	170	Male	Adult
113781	2012-10-09 14:15:00	-26.8974	23.3906	170	Male	Adult
113781	2012-10-09 14:30:00	-32.2769	23.9065	170	Male	Adult
113781	2012-10-09 14:45:00	-26.8974	23.9065	170	Male	Adult
113781	2012-10-09 15:00:00	-26.8974	24.4266	170	Male	Adult
113781	2012-10-09 15:15:00	-26.8974	24.2528	170	Male	Adult
113781	2012-10-09 15:30:00	-26.8974	24.2528	170	Male	Adult
113781	2012-10-09 15:45:00	-26.8974	23.9065	170	Male	Adult
113781	2012-10-09 16:00:00	-53.7948	19.7198	170	Male	Adult
113781	2012-10-09 16:15:00	-37.6564	22.2023	170	Male	Adult
113781	2012-10-09 16:30:00	-32.2769	23.0489	170	Male	Adult
113781	2012-10-09 16:45:00	-26.8974	23.9065	170	Male	Adult
113781	2012-10-09 17:00:00	-26.8974	23.9065	170	Male	Adult
113781	2012-10-09 17:15:00	-32.2769	23.0489	170	Male	Adult
113781	2012-10-09 17:30:00	-43.0358	22.3708	170	Male	Adult
113781	2012-10-09 17:45:00	-43.0358	22.3708	170	Male	Adult
113781	2012-10-09 18:00:00	-32.2769	22.709	170	Male	Adult
113781	2012-10-09 18:15:00	-32.2769	23.5621	170	Male	Adult
113781	2012-10-09 18:30:00	-26.8974	23.7341	170	Male	Adult
113781	2012-10-09 18:45:00	-26.8974	23.5621	170	Male	Adult
113781	2012-10-09 19:00:00	-26.8974	24.0794	170	Male	Adult
113781	2012-10-09 19:15:00	-26.8974	24.9512	170	Male	Adult
113781	2012-10-09 19:30:00	-37.6564	22.8787	170	Male	Adult
113781	2012-10-09 19:45:00	-32.2769	24.4266	170	Male	Adult
113781	2012-10-09 20:00:00	-26.8974	24.7758	170	Male	Adult
113781	2012-10-09 20:15:00	-26.8974	24.601	170	Male	Adult
113781	2012-10-09 20:30:00	-37.6564	22.8787	170	Male	Adult
113781	2012-10-09 20:45:00	-32.2769	23.0489	170	Male	Adult
113781	2012-10-09 21:00:00	-26.8974	25.8357	170	Male	Adult
113781	2012-10-09 21:15:00	-26.8974	26.0142	170	Male	Adult
113781	2012-10-09 21:30:00	-26.8974	26.0142	170	Male	Adult
113781	2012-10-09 21:45:00	-21.5179	26.3729	170	Male	Adult
113781	2012-10-09 22:00:00	-26.8974	22.709	170	Male	Adult
113781	2012-10-09 22:15:00	-26.8974	23.0489	170	Male	Adult
113781	2012-10-09 22:30:00	-32.2769	23.9065	170	Male	Adult
113781	2012-10-09 22:45:00	-32.2769	23.2195	170	Male	Adult
113781	2012-10-09 23:00:00	-32.2769	23.0489	170	Male	Adult
113781	2012-10-09 23:15:00	-32.2769	23.2195	170	Male	Adult
113781	2012-10-09 23:30:00	-26.8974	23.2195	170	Male	Adult
113781	2012-10-09 23:45:00	-26.8974	23.2195	170	Male	Adult
113781	2012-11-09	-26.8974	23.0489	170	Male	Adult
113781	2012-11-09 00:15:00	-26.8974	22.8787	170	Male	Adult
113781	2012-11-09 00:30:00	-26.8974	23.0489	170	Male	Adult
113781	2012-11-09 00:45:00	-21.5179	25.6577	170	Male	Adult
113781	2012-11-09 01:00:00	-26.8974	23.3906	170	Male	Adult
113781	2012-11-09 01:15:00	-32.2769	23.2195	170	Male	Adult
113781	2012-11-09 01:30:00	-26.8974	26.3729	170	Male	Adult
113781	2012-11-09 01:45:00	0	27.097	170	Male	Adult
113781	2012-11-09 02:00:00	-26.8974	23.9065	170	Male	Adult
113781	2012-11-09 02:15:00	-16.1384	27.2795	170	Male	Adult
113781	2012-11-09 02:30:00	0	27.2795	170	Male	Adult
113781	2012-11-09 02:45:00	-16.1384	26.7338	170	Male	Adult
113781	2012-11-09 03:00:00	-26.8974	23.9065	170	Male	Adult
113781	2012-11-09 03:15:00	-16.1384	27.097	170	Male	Adult
113781	2012-11-09 03:30:00	-26.8974	26.553	170	Male	Adult
113781	2012-11-09 03:45:00	-21.5179	26.1933	170	Male	Adult
113781	2012-11-09 04:00:00	-21.5179	26.3729	170	Male	Adult
113781	2012-11-09 04:15:00	-16.1384	26.3729	170	Male	Adult
113781	2012-11-09 04:30:00	-21.5179	23.9065	170	Male	Adult
113781	2012-11-09 04:45:00	-16.1384	27.2795	170	Male	Adult
113781	2012-11-09 05:00:00	-5.37948	27.4625	170	Male	Adult
113781	2012-11-09 05:15:00	-26.8974	23.5621	170	Male	Adult
113781	2012-11-09 05:30:00	-32.2769	23.3906	170	Male	Adult
113781	2012-11-09 05:45:00	0	27.097	170	Male	Adult
113781	2012-11-09 06:00:00	-26.8974	22.5397	170	Male	Adult
113781	2012-11-09 06:15:00	-26.8974	23.3906	170	Male	Adult
113781	2012-11-09 06:30:00	-16.1384	25.8357	170	Male	Adult
113781	2012-11-09 06:45:00	-26.8974	23.5621	170	Male	Adult
113781	2012-11-09 07:00:00	-26.8974	23.3906	170	Male	Adult
113781	2012-11-09 07:15:00	-16.1384	26.3729	170	Male	Adult
113781	2012-11-09 07:30:00	-26.8974	23.7341	170	Male	Adult
113781	2012-11-09 07:45:00	-48.4153	18.5863	170	Male	Adult
113781	2012-11-09 08:00:00	-32.2769	21.6992	170	Male	Adult
113781	2012-11-09 08:15:00	-26.8974	22.3708	170	Male	Adult
113781	2012-11-09 08:30:00	-26.8974	23.7341	170	Male	Adult
113781	2012-11-09 08:45:00	-26.8974	23.2195	170	Male	Adult
113781	2012-11-09 09:00:00	-21.5179	23.5621	170	Male	Adult
113781	2012-11-09 09:15:00	-32.2769	23.7341	170	Male	Adult
113781	2012-11-09 09:30:00	-26.8974	23.9065	170	Male	Adult
113781	2012-11-09 09:45:00	-37.6564	19.557	170	Male	Adult
113781	2012-11-09 10:00:00	-32.2769	21.1996	170	Male	Adult
113781	2012-11-09 10:15:00	-32.2769	22.709	170	Male	Adult
113781	2012-11-09 10:30:00	-48.4153	22.709	170	Male	Adult
113781	2012-11-09 10:45:00	-32.2769	23.0489	170	Male	Adult
113781	2012-11-09 11:00:00	-21.5179	23.2195	170	Male	Adult
113781	2012-11-09 11:15:00	-37.6564	22.2023	170	Male	Adult
113781	2012-11-09 11:30:00	-26.8974	21.6992	170	Male	Adult
113781	2012-11-09 11:45:00	-32.2769	22.5397	170	Male	Adult
113781	2012-11-09 12:00:00	-32.2769	23.0489	170	Male	Adult
113781	2012-11-09 12:15:00	-43.0358	21.8665	170	Male	Adult
113781	2012-11-09 12:30:00	-32.2769	22.0342	170	Male	Adult
113781	2012-11-09 12:45:00	-37.6564	21.6992	170	Male	Adult
113781	2012-11-09 13:00:00	-26.8974	22.3708	170	Male	Adult
113781	2012-11-09 13:15:00	-37.6564	22.0342	170	Male	Adult
113781	2012-11-09 13:30:00	-32.2769	23.5621	170	Male	Adult
113781	2012-11-09 13:45:00	-21.5179	25.8357	170	Male	Adult
113781	2012-11-09 14:00:00	-26.8974	26.1933	170	Male	Adult
113781	2012-11-09 14:15:00	-32.2769	22.709	170	Male	Adult
113781	2012-11-09 14:30:00	-26.8974	22.8787	170	Male	Adult
113781	2012-11-09 14:45:00	-21.5179	25.8357	170	Male	Adult
113781	2012-11-09 15:00:00	-43.0358	21.8665	170	Male	Adult
113781	2012-11-09 15:15:00	-26.8974	24.7758	170	Male	Adult
113781	2012-11-09 15:30:00	-26.8974	24.2528	170	Male	Adult
113781	2012-11-09 15:45:00	-26.8974	23.9065	170	Male	Adult
113781	2012-11-09 16:00:00	-43.0358	21.5323	170	Male	Adult
113781	2012-11-09 16:15:00	-37.6564	23.3906	170	Male	Adult
113781	2012-11-09 16:30:00	-32.2769	23.9065	170	Male	Adult
113781	2012-11-09 16:45:00	-26.8974	23.7341	170	Male	Adult
113781	2012-11-09 17:00:00	-26.8974	24.0794	170	Male	Adult
113781	2012-11-09 17:15:00	-26.8974	24.0794	170	Male	Adult
113781	2012-11-09 17:30:00	-32.2769	24.9512	170	Male	Adult
113781	2012-11-09 17:45:00	-32.2769	23.9065	170	Male	Adult
113781	2012-11-09 18:00:00	-26.8974	23.9065	170	Male	Adult
113781	2012-11-09 18:15:00	-21.5179	24.601	170	Male	Adult
113781	2012-11-09 18:30:00	-26.8974	24.0794	170	Male	Adult
113781	2012-11-09 18:45:00	-26.8974	24.601	170	Male	Adult
113781	2012-11-09 19:00:00	-26.8974	23.9065	170	Male	Adult
113781	2012-11-09 19:15:00	-26.8974	25.4803	170	Male	Adult
113781	2012-11-09 19:30:00	-26.8974	23.5621	170	Male	Adult
113781	2012-11-09 19:45:00	-26.8974	23.3906	170	Male	Adult
113781	2012-11-09 20:00:00	-26.8974	23.7341	170	Male	Adult
113781	2012-11-09 20:15:00	-26.8974	27.097	170	Male	Adult
113781	2012-11-09 20:30:00	-26.8974	27.097	170	Male	Adult
113781	2012-11-09 20:45:00	-37.6564	22.5397	170	Male	Adult
113781	2012-11-09 21:00:00	-32.2769	23.2195	170	Male	Adult
113781	2012-11-09 21:15:00	-26.8974	23.7341	170	Male	Adult
113781	2012-11-09 21:30:00	-26.8974	26.9151	170	Male	Adult
113781	2012-11-09 21:45:00	-21.5179	26.1933	170	Male	Adult
113781	2012-11-09 22:00:00	-37.6564	24.7758	170	Male	Adult
113781	2012-11-09 22:15:00	-16.1384	26.9151	170	Male	Adult
113781	2012-11-09 22:30:00	-32.2769	27.097	170	Male	Adult
113781	2012-11-09 22:45:00	-32.2769	22.2023	170	Male	Adult
113781	2012-11-09 23:00:00	-32.2769	25.3034	170	Male	Adult
113781	2012-11-09 23:15:00	-32.2769	24.9512	170	Male	Adult
113781	2012-11-09 23:30:00	-26.8974	25.4803	170	Male	Adult
113781	2012-11-09 23:45:00	-26.8974	25.3034	170	Male	Adult
113781	2012-12-09	-26.8974	27.097	170	Male	Adult
113781	2012-12-09 00:15:00	-26.8974	26.7338	170	Male	Adult
113781	2012-12-09 00:30:00	-21.5179	25.8357	170	Male	Adult
113781	2012-12-09 00:45:00	-10.759	27.097	170	Male	Adult
113781	2012-12-09 01:00:00	-37.6564	24.2528	170	Male	Adult
113781	2012-12-09 01:15:00	-32.2769	23.7341	170	Male	Adult
113781	2012-12-09 01:30:00	-32.2769	24.601	170	Male	Adult
113781	2012-12-09 01:45:00	-26.8974	25.4803	170	Male	Adult
113781	2012-12-09 02:00:00	-26.8974	25.6577	170	Male	Adult
113781	2012-12-09 02:15:00	-32.2769	24.0794	170	Male	Adult
113781	2012-12-09 02:30:00	-21.5179	25.4803	170	Male	Adult
113781	2012-12-09 02:45:00	-21.5179	24.7758	170	Male	Adult
113781	2012-12-09 03:00:00	-26.8974	23.3906	170	Male	Adult
113781	2012-12-09 03:15:00	-21.5179	25.6577	170	Male	Adult
113781	2012-12-09 03:30:00	-21.5179	23.9065	170	Male	Adult
113781	2012-12-09 03:45:00	-16.1384	26.0142	170	Male	Adult
113781	2012-12-09 04:00:00	-21.5179	26.0142	170	Male	Adult
113781	2012-12-09 04:15:00	-21.5179	26.0142	170	Male	Adult
113781	2012-12-09 04:30:00	-32.2769	24.7758	170	Male	Adult
113781	2012-12-09 04:45:00	-37.6564	25.4803	170	Male	Adult
113781	2012-12-09 05:00:00	-37.6564	24.7758	170	Male	Adult
113781	2012-12-09 05:15:00	-26.8974	24.4266	170	Male	Adult
113781	2012-12-09 05:30:00	-26.8974	24.601	170	Male	Adult
113781	2012-12-09 05:45:00	-26.8974	26.1933	170	Male	Adult
113781	2012-12-09 06:00:00	-32.2769	23.3906	170	Male	Adult
113781	2012-12-09 06:15:00	-32.2769	24.0794	170	Male	Adult
113781	2012-12-09 06:30:00	-32.2769	22.5397	170	Male	Adult
113781	2012-12-09 06:45:00	-26.8974	23.2195	170	Male	Adult
113781	2012-12-09 07:00:00	-32.2769	23.3906	170	Male	Adult
113781	2012-12-09 07:15:00	-32.2769	23.5621	170	Male	Adult
113781	2012-12-09 07:30:00	-37.6564	22.5397	170	Male	Adult
113781	2012-12-09 07:45:00	-26.8974	22.5397	170	Male	Adult
113781	2012-12-09 08:00:00	-37.6564	23.0489	170	Male	Adult
113781	2012-12-09 08:15:00	-37.6564	23.9065	170	Male	Adult
113781	2012-12-09 08:30:00	-37.6564	23.5621	170	Male	Adult
113781	2012-12-09 08:45:00	-32.2769	23.5621	170	Male	Adult
113781	2012-12-09 09:00:00	-32.2769	22.709	170	Male	Adult
113781	2012-12-09 09:15:00	-10.759	26.553	170	Male	Adult
113781	2012-12-09 09:30:00	-48.4153	19.2323	170	Male	Adult
113781	2012-12-09 09:45:00	-48.4153	19.2323	170	Male	Adult
113781	2012-12-09 10:00:00	-43.0358	19.3945	170	Male	Adult
113781	2012-12-09 10:15:00	-37.6564	21.0338	170	Male	Adult
113781	2012-12-09 10:30:00	-32.2769	23.0489	170	Male	Adult
113781	2012-12-09 10:45:00	-21.5179	24.2528	170	Male	Adult
113781	2012-12-09 11:00:00	-26.8974	23.3906	170	Male	Adult
113781	2012-12-09 11:15:00	-26.8974	23.5621	170	Male	Adult
113781	2012-12-09 11:30:00	-32.2769	23.9065	170	Male	Adult
113781	2012-12-09 11:45:00	-21.5179	24.0794	170	Male	Adult
113781	2012-12-09 12:00:00	-26.8974	24.4266	170	Male	Adult
113781	2012-12-09 12:15:00	-26.8974	24.2528	170	Male	Adult
113781	2012-12-09 12:30:00	-26.8974	24.4266	170	Male	Adult
113781	2012-12-09 12:45:00	-26.8974	24.7758	170	Male	Adult
113781	2012-12-09 13:00:00	-32.2769	24.601	170	Male	Adult
113781	2012-12-09 13:15:00	-32.2769	24.4266	170	Male	Adult
113781	2012-12-09 13:30:00	-26.8974	24.4266	170	Male	Adult
113781	2012-12-09 13:45:00	-32.2769	23.5621	170	Male	Adult
113781	2012-12-09 14:00:00	-26.8974	23.3906	170	Male	Adult
113781	2012-12-09 14:15:00	-26.8974	23.9065	170	Male	Adult
113781	2012-12-09 14:30:00	-21.5179	23.5621	170	Male	Adult
113781	2012-12-09 14:45:00	-26.8974	24.4266	170	Male	Adult
113781	2012-12-09 15:00:00	-26.8974	22.709	170	Male	Adult
113781	2012-12-09 15:15:00	-26.8974	23.5621	170	Male	Adult
113781	2012-12-09 15:30:00	-21.5179	23.3906	170	Male	Adult
113781	2012-12-09 15:45:00	-26.8974	24.4266	170	Male	Adult
113781	2012-12-09 16:00:00	-21.5179	23.7341	170	Male	Adult
113781	2012-12-09 16:15:00	-26.8974	23.9065	170	Male	Adult
113781	2012-12-09 16:30:00	-26.8974	22.0342	170	Male	Adult
113781	2012-12-09 16:45:00	-21.5179	23.5621	170	Male	Adult
113781	2012-12-09 17:00:00	-26.8974	23.5621	170	Male	Adult
113781	2012-12-09 17:15:00	-21.5179	24.2528	170	Male	Adult
113781	2012-12-09 17:30:00	-21.5179	24.0794	170	Male	Adult
113781	2012-12-09 17:45:00	-21.5179	23.9065	170	Male	Adult
113781	2012-12-09 18:00:00	-21.5179	24.601	170	Male	Adult
113781	2012-12-09 18:15:00	-26.8974	24.7758	170	Male	Adult
113781	2012-12-09 18:30:00	-21.5179	23.9065	170	Male	Adult
113781	2012-12-09 18:45:00	-21.5179	23.9065	170	Male	Adult
113781	2012-12-09 19:00:00	-26.8974	23.7341	170	Male	Adult
113781	2012-12-09 19:15:00	-26.8974	23.9065	170	Male	Adult
113781	2012-12-09 19:30:00	-26.8974	23.9065	170	Male	Adult
113781	2012-12-09 19:45:00	-26.8974	24.7758	170	Male	Adult
113781	2012-12-09 20:00:00	-32.2769	23.2195	170	Male	Adult
113781	2012-12-09 20:15:00	-26.8974	23.3906	170	Male	Adult
113781	2012-12-09 20:30:00	-26.8974	23.7341	170	Male	Adult
113781	2012-12-09 20:45:00	-21.5179	24.2528	170	Male	Adult
113781	2012-12-09 21:00:00	-21.5179	23.5621	170	Male	Adult
113781	2012-12-09 21:15:00	-21.5179	24.4266	170	Male	Adult
113781	2012-12-09 21:30:00	-32.2769	23.3906	170	Male	Adult
113781	2012-12-09 21:45:00	-21.5179	24.9512	170	Male	Adult
113781	2012-12-09 22:00:00	-26.8974	24.0794	170	Male	Adult
113781	2012-12-09 22:15:00	-21.5179	25.6577	170	Male	Adult
113781	2012-12-09 22:30:00	-26.8974	24.7758	170	Male	Adult
113781	2012-12-09 22:45:00	-26.8974	24.7758	170	Male	Adult
113781	2012-12-09 23:00:00	-21.5179	25.6577	170	Male	Adult
113781	2012-12-09 23:15:00	-21.5179	25.4803	170	Male	Adult
113781	2012-12-09 23:30:00	-32.2769	23.9065	170	Male	Adult
113781	2012-12-09 23:45:00	-26.8974	25.3034	170	Male	Adult
113781	9/13/2012 0:00	-21.5179	25.127	170	Male	Adult
113781	9/13/2012 0:15	-26.8974	25.3034	170	Male	Adult
113781	9/13/2012 0:30	-26.8974	25.4803	170	Male	Adult
113781	9/13/2012 0:45	-21.5179	25.6577	170	Male	Adult
113781	9/13/2012 1:00	-21.5179	26.0142	170	Male	Adult
113781	9/13/2012 1:15	-16.1384	26.3729	170	Male	Adult
113781	9/13/2012 1:30	-21.5179	26.1933	170	Male	Adult
113781	9/13/2012 1:45	-21.5179	26.3729	170	Male	Adult
113781	9/13/2012 2:00	-21.5179	26.553	170	Male	Adult
113781	9/13/2012 2:15	-26.8974	22.2023	170	Male	Adult
113781	9/13/2012 2:30	-26.8974	21.8665	170	Male	Adult
113781	9/13/2012 2:45	-21.5179	26.1933	170	Male	Adult
113781	9/13/2012 3:00	-37.6564	21.0338	170	Male	Adult
113781	9/13/2012 3:15	-21.5179	24.9512	170	Male	Adult
113781	9/13/2012 3:30	-21.5179	25.6577	170	Male	Adult
113781	9/13/2012 3:45	-21.5179	25.127	170	Male	Adult
113781	9/13/2012 4:00	-26.8974	25.4803	170	Male	Adult
113781	9/13/2012 4:15	-16.1384	23.9065	170	Male	Adult
113781	9/13/2012 4:30	-32.2769	24.7758	170	Male	Adult
113781	9/13/2012 4:45	-21.5179	26.553	170	Male	Adult
113781	9/13/2012 5:00	-26.8974	23.2195	170	Male	Adult
113781	9/13/2012 5:15	-21.5179	26.0142	170	Male	Adult
113781	9/13/2012 5:30	-26.8974	26.9151	170	Male	Adult
113781	9/13/2012 5:45	-26.8974	23.5621	170	Male	Adult
113781	9/13/2012 6:00	-26.8974	24.0794	170	Male	Adult
113781	9/13/2012 6:15	-26.8974	24.2528	170	Male	Adult
113781	9/13/2012 6:30	-32.2769	23.5621	170	Male	Adult
113781	9/13/2012 6:45	-26.8974	24.0794	170	Male	Adult
113781	9/13/2012 7:00	-21.5179	24.4266	170	Male	Adult
113781	9/13/2012 7:15	-32.2769	23.3906	170	Male	Adult
113781	9/13/2012 7:30	-26.8974	24.0794	170	Male	Adult
113781	9/13/2012 7:45	-21.5179	24.4266	170	Male	Adult
113781	9/13/2012 8:00	-21.5179	24.0794	170	Male	Adult
113781	9/13/2012 8:15	-32.2769	23.7341	170	Male	Adult
113781	9/13/2012 8:30	-26.8974	23.5621	170	Male	Adult
113781	9/13/2012 8:45	-32.2769	25.4803	170	Male	Adult
113781	9/13/2012 9:00	-32.2769	23.9065	170	Male	Adult
113781	9/13/2012 9:15	-32.2769	23.7341	170	Male	Adult
113781	9/13/2012 9:30	-32.2769	23.3906	170	Male	Adult
113781	9/13/2012 9:45	-32.2769	24.0794	170	Male	Adult
113781	9/13/2012 10:00	-32.2769	24.0794	170	Male	Adult
113781	9/13/2012 10:15	-21.5179	23.9065	170	Male	Adult
113781	9/13/2012 10:30	-32.2769	23.0489	170	Male	Adult
113781	9/13/2012 10:45	-32.2769	23.0489	170	Male	Adult
113781	9/13/2012 11:00	-43.0358	22.709	170	Male	Adult
113781	9/13/2012 11:15	-32.2769	22.709	170	Male	Adult
113781	9/13/2012 11:30	-37.6564	22.709	170	Male	Adult
113781	9/13/2012 11:45	-32.2769	22.8787	170	Male	Adult
113781	9/13/2012 12:00	-26.8974	23.5621	170	Male	Adult
113781	9/13/2012 12:15	-37.6564	23.0489	170	Male	Adult
113781	9/13/2012 12:30	-37.6564	23.3906	170	Male	Adult
113781	9/13/2012 12:45	-32.2769	23.7341	170	Male	Adult
113781	9/13/2012 13:00	-37.6564	23.7341	170	Male	Adult
113781	9/13/2012 13:15	-32.2769	23.7341	170	Male	Adult
113781	9/13/2012 13:30	-26.8974	23.9065	170	Male	Adult
113781	9/13/2012 13:45	-32.2769	23.7341	170	Male	Adult
113781	9/13/2012 14:00	-5.37948	27.097	170	Male	Adult
113781	9/13/2012 14:15	-26.8974	23.3906	170	Male	Adult
113781	9/13/2012 14:30	-32.2769	23.2195	170	Male	Adult
113781	9/13/2012 14:45	-26.8974	23.5621	170	Male	Adult
113781	9/13/2012 15:00	-21.5179	23.9065	170	Male	Adult
113781	9/13/2012 15:15	-26.8974	23.9065	170	Male	Adult
113781	9/13/2012 15:30	-32.2769	23.7341	170	Male	Adult
113781	9/13/2012 15:45	-32.2769	23.9065	170	Male	Adult
113781	9/13/2012 16:00	-21.5179	22.8787	170	Male	Adult
113781	9/13/2012 16:15	-26.8974	23.3906	170	Male	Adult
113781	9/13/2012 16:30	-26.8974	23.5621	170	Male	Adult
113781	9/13/2012 16:45	-26.8974	23.9065	170	Male	Adult
113781	9/13/2012 17:00	-32.2769	24.0794	170	Male	Adult
113781	9/13/2012 17:15	-26.8974	23.9065	170	Male	Adult
113781	9/13/2012 17:30	-32.2769	24.4266	170	Male	Adult
113781	9/13/2012 17:45	-26.8974	24.7758	170	Male	Adult
113781	9/13/2012 18:00	-32.2769	24.9512	170	Male	Adult
113781	9/13/2012 18:15	-26.8974	24.7758	170	Male	Adult
113781	9/13/2012 18:30	-26.8974	24.7758	170	Male	Adult
113781	9/13/2012 18:45	-26.8974	24.7758	170	Male	Adult
113781	9/13/2012 19:00	-26.8974	24.9512	170	Male	Adult
113781	9/13/2012 19:15	-26.8974	24.601	170	Male	Adult
113781	9/13/2012 19:30	-26.8974	24.601	170	Male	Adult
113781	9/13/2012 19:45	-32.2769	24.4266	170	Male	Adult
113781	9/13/2012 20:00	-32.2769	24.7758	170	Male	Adult
113781	9/13/2012 20:15	-26.8974	24.7758	170	Male	Adult
113781	9/13/2012 20:30	-26.8974	24.7758	170	Male	Adult
113781	9/13/2012 20:45	-26.8974	24.7758	170	Male	Adult
113781	9/13/2012 21:00	-37.6564	24.4266	170	Male	Adult
113781	9/13/2012 21:15	-37.6564	24.601	170	Male	Adult
113781	9/13/2012 21:30	-32.2769	24.9512	170	Male	Adult
113781	9/13/2012 21:45	-32.2769	25.127	170	Male	Adult
113781	9/13/2012 22:00	-32.2769	24.9512	170	Male	Adult
113781	9/13/2012 22:15	-37.6564	24.7758	170	Male	Adult
113781	9/13/2012 22:30	-32.2769	24.4266	170	Male	Adult
113781	9/13/2012 22:45	-32.2769	24.7758	170	Male	Adult
113781	9/13/2012 23:00	-26.8974	24.7758	170	Male	Adult
113781	9/13/2012 23:15	-32.2769	25.3034	170	Male	Adult
113781	9/13/2012 23:30	-26.8974	24.9512	170	Male	Adult
113781	9/13/2012 23:45	-26.8974	24.7758	170	Male	Adult
113781	9/14/2012 0:00	-26.8974	25.4803	170	Male	Adult
113781	9/14/2012 0:15	-32.2769	25.6577	170	Male	Adult
113781	9/14/2012 0:30	-26.8974	26.0142	170	Male	Adult
113781	9/14/2012 0:45	-21.5179	24.4266	170	Male	Adult
113781	9/14/2012 1:00	-26.8974	24.9512	170	Male	Adult
113781	9/14/2012 1:15	-26.8974	26.553	170	Male	Adult
113781	9/14/2012 1:30	-32.2769	25.4803	170	Male	Adult
113781	9/14/2012 1:45	-32.2769	24.2528	170	Male	Adult
113781	9/14/2012 2:00	-32.2769	24.601	170	Male	Adult
113781	9/14/2012 2:15	-32.2769	24.601	170	Male	Adult
113781	9/14/2012 2:30	-37.6564	25.127	170	Male	Adult
113781	9/14/2012 2:45	-26.8974	26.0142	170	Male	Adult
113781	9/14/2012 3:00	-32.2769	24.7758	170	Male	Adult
113781	9/14/2012 3:15	-26.8974	24.7758	170	Male	Adult
113781	9/14/2012 3:30	-37.6564	24.7758	170	Male	Adult
113781	9/14/2012 3:45	-37.6564	25.6577	170	Male	Adult
113781	9/14/2012 4:00	-32.2769	24.9512	170	Male	Adult
113781	9/14/2012 4:15	-32.2769	25.4803	170	Male	Adult
113781	9/14/2012 4:30	-26.8974	25.4803	170	Male	Adult
113781	9/14/2012 4:45	-32.2769	25.6577	170	Male	Adult
113781	9/14/2012 5:00	-32.2769	24.9512	170	Male	Adult
113781	9/14/2012 5:15	-26.8974	24.601	170	Male	Adult
113781	9/14/2012 5:30	-26.8974	24.7758	170	Male	Adult
113781	9/14/2012 5:45	-21.5179	26.1933	170	Male	Adult
113781	9/14/2012 6:00	-21.5179	25.3034	170	Male	Adult
113781	9/14/2012 6:15	-21.5179	23.9065	170	Male	Adult
113781	9/14/2012 6:30	-21.5179	24.7758	170	Male	Adult
113781	9/14/2012 6:45	-26.8974	23.3906	170	Male	Adult
113781	9/14/2012 7:00	-26.8974	24.601	170	Male	Adult
113781	9/14/2012 7:15	-32.2769	22.8787	170	Male	Adult
113781	9/14/2012 7:30	-32.2769	23.5621	170	Male	Adult
113781	9/14/2012 7:45	-26.8974	24.4266	170	Male	Adult
113781	9/14/2012 8:00	-32.2769	23.5621	170	Male	Adult
113781	9/14/2012 8:15	-32.2769	23.9065	170	Male	Adult
113781	9/14/2012 8:30	-32.2769	24.2528	170	Male	Adult
113781	9/14/2012 8:45	-32.2769	23.7341	170	Male	Adult
113781	9/14/2012 9:00	-32.2769	23.7341	170	Male	Adult
113781	9/14/2012 9:15	-26.8974	24.9512	170	Male	Adult
113781	9/14/2012 9:30	-32.2769	22.709	170	Male	Adult
113781	9/14/2012 9:45	-26.8974	23.2195	170	Male	Adult
113781	9/14/2012 10:00	-26.8974	24.7758	170	Male	Adult
113781	9/14/2012 10:15	-32.2769	24.601	170	Male	Adult
113781	9/14/2012 10:30	-26.8974	24.7758	170	Male	Adult
113781	9/14/2012 10:45	-32.2769	21.8665	170	Male	Adult
113781	9/14/2012 11:00	-32.2769	23.0489	170	Male	Adult
113781	9/14/2012 11:15	-26.8974	24.2528	170	Male	Adult
113781	9/14/2012 11:30	-37.6564	22.0342	170	Male	Adult
113781	9/14/2012 11:45	-26.8974	24.4266	170	Male	Adult
113781	9/14/2012 12:00	-32.2769	23.2195	170	Male	Adult
113781	9/14/2012 12:15	-26.8974	24.601	170	Male	Adult
113781	9/14/2012 12:30	-26.8974	23.9065	170	Male	Adult
113781	9/14/2012 12:45	-32.2769	24.7758	170	Male	Adult
113781	9/14/2012 13:00	-37.6564	24.9512	170	Male	Adult
113781	9/14/2012 13:15	-37.6564	24.2528	170	Male	Adult
113781	9/14/2012 13:30	-37.6564	24.4266	170	Male	Adult
113781	9/14/2012 13:45	-37.6564	24.9512	170	Male	Adult
113781	9/14/2012 14:00	-43.0358	24.7758	170	Male	Adult
113781	9/14/2012 14:15	-43.0358	22.709	170	Male	Adult
113781	9/14/2012 14:30	-37.6564	24.9512	170	Male	Adult
113781	9/14/2012 14:45	-26.8974	25.6577	170	Male	Adult
113781	9/14/2012 15:00	-43.0358	24.0794	170	Male	Adult
113781	9/14/2012 15:15	-43.0358	23.7341	170	Male	Adult
113781	9/14/2012 15:30	-37.6564	24.601	170	Male	Adult
113781	9/14/2012 15:45	-32.2769	25.127	170	Male	Adult
113781	9/14/2012 16:00	-37.6564	24.4266	170	Male	Adult
113781	9/14/2012 16:15	-43.0358	23.9065	170	Male	Adult
113781	9/14/2012 16:30	-37.6564	23.2195	170	Male	Adult
113781	9/14/2012 16:45	-43.0358	23.9065	170	Male	Adult
113781	9/14/2012 17:00	-48.4153	23.7341	170	Male	Adult
113781	9/14/2012 17:15	-43.0358	24.0794	170	Male	Adult
113781	9/14/2012 17:30	-37.6564	22.709	170	Male	Adult
113781	9/14/2012 17:45	-48.4153	22.709	170	Male	Adult
113781	9/14/2012 18:00	-43.0358	23.3906	170	Male	Adult
113781	9/14/2012 18:15	-37.6564	24.7758	170	Male	Adult
113781	9/14/2012 18:30	-37.6564	23.7341	170	Male	Adult
113781	9/14/2012 18:45	-37.6564	23.2195	170	Male	Adult
113781	9/14/2012 19:00	-32.2769	23.7341	170	Male	Adult
113781	9/14/2012 19:15	-26.8974	25.127	170	Male	Adult
113781	9/14/2012 19:30	-26.8974	25.127	170	Male	Adult
113781	9/14/2012 19:45	-32.2769	24.7758	170	Male	Adult
113781	9/14/2012 20:00	-26.8974	24.7758	170	Male	Adult
113781	9/14/2012 20:15	-21.5179	23.9065	170	Male	Adult
113781	9/14/2012 20:30	-21.5179	24.601	170	Male	Adult
113781	9/14/2012 20:45	-10.759	26.3729	170	Male	Adult
113781	9/14/2012 21:00	-26.8974	24.7758	170	Male	Adult
113781	9/14/2012 21:15	-26.8974	23.7341	170	Male	Adult
113781	9/14/2012 21:30	-32.2769	22.709	170	Male	Adult
113781	9/14/2012 21:45	-21.5179	24.7758	170	Male	Adult
113781	9/14/2012 22:00	-26.8974	25.127	170	Male	Adult
113781	9/14/2012 22:15	-26.8974	23.9065	170	Male	Adult
113781	9/14/2012 22:30	-26.8974	23.7341	170	Male	Adult
113781	9/14/2012 22:45	-32.2769	24.601	170	Male	Adult
113781	9/14/2012 23:00	0	27.2795	170	Male	Adult
113781	9/14/2012 23:15	-21.5179	26.553	170	Male	Adult
113781	9/14/2012 23:30	-26.8974	25.6577	170	Male	Adult
113781	9/14/2012 23:45	-21.5179	26.9151	170	Male	Adult
113781	9/15/2012 0:00	-26.8974	27.4625	170	Male	Adult
113781	9/15/2012 0:15	-26.8974	27.6462	170	Male	Adult
113781	9/15/2012 0:30	-37.6564	23.3906	170	Male	Adult
113781	9/15/2012 0:45	-26.8974	26.553	170	Male	Adult
113781	9/15/2012 1:00	-21.5179	26.0142	170	Male	Adult
113781	9/15/2012 1:15	-32.2769	23.5621	170	Male	Adult
113781	9/15/2012 1:30	-48.4153	21.6992	170	Male	Adult
113781	9/15/2012 1:45	-32.2769	24.7758	170	Male	Adult
113781	9/15/2012 2:00	-32.2769	25.8357	170	Male	Adult
113781	9/15/2012 2:15	-37.6564	24.601	170	Male	Adult
113781	9/15/2012 2:30	-32.2769	24.0794	170	Male	Adult
113781	9/15/2012 2:45	-26.8974	25.3034	170	Male	Adult
113781	9/15/2012 3:00	-26.8974	24.2528	170	Male	Adult
113781	9/15/2012 3:15	-21.5179	25.6577	170	Male	Adult
113781	9/15/2012 3:30	-32.2769	24.4266	170	Male	Adult
113781	9/15/2012 3:45	-26.8974	25.8357	170	Male	Adult
113781	9/15/2012 4:00	-26.8974	26.3729	170	Male	Adult
113781	9/15/2012 4:15	-26.8974	26.3729	170	Male	Adult
113781	9/15/2012 4:30	-32.2769	23.2195	170	Male	Adult
113781	9/15/2012 4:45	-26.8974	25.6577	170	Male	Adult
113781	9/15/2012 5:00	-21.5179	25.6577	170	Male	Adult
113781	9/15/2012 5:15	-21.5179	26.553	170	Male	Adult
113781	9/15/2012 5:30	-32.2769	23.5621	170	Male	Adult
113781	9/15/2012 5:45	-43.0358	20.2101	170	Male	Adult
113781	9/15/2012 6:00	-32.2769	23.2195	170	Male	Adult
113781	9/15/2012 6:15	-43.0358	24.2528	170	Male	Adult
113781	9/15/2012 6:30	-26.8974	26.0142	170	Male	Adult
113781	9/15/2012 6:45	-32.2769	24.601	170	Male	Adult
113781	9/15/2012 7:00	-26.8974	23.2195	170	Male	Adult
113781	9/15/2012 7:15	-26.8974	24.7758	170	Male	Adult
113781	9/15/2012 7:30	-32.2769	24.4266	170	Male	Adult
113781	9/15/2012 7:45	-26.8974	22.2023	170	Male	Adult
113781	9/15/2012 8:00	-32.2769	22.0342	170	Male	Adult
113781	9/15/2012 8:15	-32.2769	21.8665	170	Male	Adult
113781	9/15/2012 8:30	-37.6564	21.8665	170	Male	Adult
113781	9/15/2012 8:45	-37.6564	22.3708	170	Male	Adult
113781	9/15/2012 9:00	-37.6564	23.0489	170	Male	Adult
113781	9/15/2012 9:15	-32.2769	24.7758	170	Male	Adult
113781	9/15/2012 9:30	-37.6564	24.2528	170	Male	Adult
113781	9/15/2012 9:45	-32.2769	23.5621	170	Male	Adult
113781	9/15/2012 10:00	-26.8974	23.3906	170	Male	Adult
113781	9/15/2012 10:15	-37.6564	22.8787	170	Male	Adult
113781	9/15/2012 10:30	-37.6564	23.0489	170	Male	Adult
113781	9/15/2012 10:45	-32.2769	23.0489	170	Male	Adult
113781	9/15/2012 11:00	-37.6564	22.0342	170	Male	Adult
113781	9/15/2012 11:15	-32.2769	22.0342	170	Male	Adult
113781	9/15/2012 11:30	-32.2769	24.0794	170	Male	Adult
113781	9/15/2012 11:45	-32.2769	24.4266	170	Male	Adult
113781	9/15/2012 12:00	-32.2769	24.0794	170	Male	Adult
113781	9/15/2012 12:15	-43.0358	21.8665	170	Male	Adult
113781	9/15/2012 12:30	-37.6564	24.2528	170	Male	Adult
113781	9/15/2012 12:45	-37.6564	22.2023	170	Male	Adult
113781	9/15/2012 13:00	-32.2769	24.7758	170	Male	Adult
113781	9/15/2012 13:15	-37.6564	24.0794	170	Male	Adult
113781	9/15/2012 13:30	-37.6564	23.7341	170	Male	Adult
113781	9/15/2012 13:45	-48.4153	22.5397	170	Male	Adult
113781	9/15/2012 14:00	-37.6564	25.127	170	Male	Adult
113781	9/15/2012 14:15	-37.6564	21.8665	170	Male	Adult
113781	9/15/2012 14:30	-32.2769	24.7758	170	Male	Adult
113781	9/15/2012 14:45	-32.2769	24.0794	170	Male	Adult
113781	9/15/2012 15:00	-32.2769	25.127	170	Male	Adult
113781	9/15/2012 15:15	-32.2769	24.601	170	Male	Adult
113781	9/15/2012 15:30	-32.2769	25.3034	170	Male	Adult
113781	9/15/2012 15:45	-37.6564	23.7341	170	Male	Adult
113781	9/15/2012 16:00	-37.6564	24.0794	170	Male	Adult
113781	9/15/2012 16:15	-37.6564	22.8787	170	Male	Adult
113781	9/15/2012 16:30	-43.0358	22.2023	170	Male	Adult
113781	9/15/2012 16:45	-37.6564	24.2528	170	Male	Adult
113781	9/15/2012 17:00	-37.6564	24.601	170	Male	Adult
113781	9/15/2012 17:15	-43.0358	21.5323	170	Male	Adult
113781	9/15/2012 17:30	-48.4153	22.0342	170	Male	Adult
113781	9/15/2012 17:45	-43.0358	24.4266	170	Male	Adult
113781	9/15/2012 18:00	-26.8974	24.601	170	Male	Adult
113781	9/15/2012 18:15	-48.4153	23.0489	170	Male	Adult
113781	9/15/2012 18:30	-43.0358	24.2528	170	Male	Adult
113781	9/15/2012 18:45	-37.6564	24.601	170	Male	Adult
113781	9/15/2012 19:00	-43.0358	24.601	170	Male	Adult
113781	9/15/2012 19:15	-37.6564	24.0794	170	Male	Adult
113781	9/15/2012 19:30	-37.6564	23.7341	170	Male	Adult
113781	9/15/2012 19:45	-37.6564	24.0794	170	Male	Adult
113781	9/15/2012 20:00	-48.4153	23.2195	170	Male	Adult
113781	9/15/2012 20:15	-43.0358	22.2023	170	Male	Adult
113781	9/15/2012 20:30	-37.6564	23.3906	170	Male	Adult
113781	9/15/2012 20:45	-37.6564	24.601	170	Male	Adult
113781	9/15/2012 21:00	-32.2769	24.2528	170	Male	Adult
113781	9/15/2012 21:15	-32.2769	24.601	170	Male	Adult
113781	9/15/2012 21:30	-37.6564	24.7758	170	Male	Adult
113781	9/15/2012 21:45	-32.2769	24.0794	170	Male	Adult
113781	9/15/2012 22:00	-37.6564	23.5621	170	Male	Adult
113781	9/15/2012 22:15	-32.2769	24.7758	170	Male	Adult
113781	9/15/2012 22:30	-32.2769	24.4266	170	Male	Adult
113781	9/15/2012 22:45	-32.2769	24.4266	170	Male	Adult
113781	9/15/2012 23:00	-26.8974	24.7758	170	Male	Adult
113781	9/15/2012 23:15	-32.2769	24.7758	170	Male	Adult
113781	9/15/2012 23:30	-26.8974	26.0142	170	Male	Adult
113781	9/15/2012 23:45	-26.8974	25.127	170	Male	Adult
113781	9/16/2012 0:00	-26.8974	23.2195	170	Male	Adult
113781	9/16/2012 0:15	-32.2769	25.8357	170	Male	Adult
113781	9/16/2012 0:30	-37.6564	24.7758	170	Male	Adult
113781	9/16/2012 0:45	-32.2769	25.4803	170	Male	Adult
113781	9/16/2012 1:00	-32.2769	25.8357	170	Male	Adult
113781	9/16/2012 1:15	-32.2769	24.601	170	Male	Adult
113781	9/16/2012 1:30	-26.8974	25.6577	170	Male	Adult
113781	9/16/2012 1:45	-26.8974	25.4803	170	Male	Adult
113781	9/16/2012 2:00	-32.2769	26.1933	170	Male	Adult
113781	9/16/2012 2:15	-43.0358	25.127	170	Male	Adult
113781	9/16/2012 2:30	-43.0358	24.9512	170	Male	Adult
113781	9/16/2012 2:45	-32.2769	24.601	170	Male	Adult
113781	9/16/2012 3:00	-37.6564	23.2195	170	Male	Adult
113781	9/16/2012 3:15	-26.8974	26.553	170	Male	Adult
113781	9/16/2012 3:30	-37.6564	23.9065	170	Male	Adult
113781	9/16/2012 3:45	-37.6564	23.7341	170	Male	Adult
113781	9/16/2012 4:00	-32.2769	24.0794	170	Male	Adult
113781	9/16/2012 4:15	-26.8974	26.553	170	Male	Adult
113781	9/16/2012 4:30	-32.2769	23.9065	170	Male	Adult
113781	9/16/2012 4:45	-26.8974	23.9065	170	Male	Adult
113781	9/16/2012 5:00	-32.2769	24.2528	170	Male	Adult
113781	9/16/2012 5:15	-32.2769	25.127	170	Male	Adult
113781	9/16/2012 5:30	-37.6564	24.4266	170	Male	Adult
113781	9/16/2012 5:45	-26.8974	23.9065	170	Male	Adult
113781	9/16/2012 6:00	-26.8974	23.9065	170	Male	Adult
113781	9/16/2012 6:15	-26.8974	24.2528	170	Male	Adult
113781	9/16/2012 6:30	-32.2769	23.9065	170	Male	Adult
113781	9/16/2012 6:45	-32.2769	23.9065	170	Male	Adult
113781	9/16/2012 7:00	-32.2769	24.0794	170	Male	Adult
113781	9/16/2012 7:15	-32.2769	22.5397	170	Male	Adult
113781	9/16/2012 7:30	-43.0358	22.0342	170	Male	Adult
113781	9/16/2012 7:45	-43.0358	22.709	170	Male	Adult
113781	9/16/2012 8:00	-32.2769	23.0489	170	Male	Adult
113781	9/16/2012 8:15	-37.6564	22.8787	170	Male	Adult
113781	9/16/2012 8:30	-37.6564	23.2195	170	Male	Adult
113781	9/16/2012 8:45	-43.0358	22.709	170	Male	Adult
113781	9/16/2012 9:00	-37.6564	22.5397	170	Male	Adult
113781	9/16/2012 9:15	-43.0358	22.709	170	Male	Adult
113781	9/16/2012 9:30	-37.6564	22.709	170	Male	Adult
113781	9/16/2012 9:45	-37.6564	23.3906	170	Male	Adult
113781	9/16/2012 10:00	-43.0358	21.3657	170	Male	Adult
113781	9/16/2012 10:15	-32.2769	22.709	170	Male	Adult
113781	9/16/2012 10:30	-37.6564	21.6992	170	Male	Adult
113781	9/16/2012 10:45	-26.8974	23.0489	170	Male	Adult
113781	9/16/2012 11:00	-43.0358	21.5323	170	Male	Adult
113781	9/16/2012 11:15	-37.6564	21.5323	170	Male	Adult
113781	9/16/2012 11:30	-37.6564	21.5323	170	Male	Adult
113781	9/16/2012 11:45	-32.2769	22.8787	170	Male	Adult
113781	9/16/2012 12:00	-32.2769	21.3657	170	Male	Adult
113781	9/16/2012 12:15	-32.2769	21.6992	170	Male	Adult
113781	9/16/2012 12:30	-32.2769	21.8665	170	Male	Adult
113781	9/16/2012 12:45	-26.8974	23.9065	170	Male	Adult
113781	9/16/2012 13:00	-26.8974	22.3708	170	Male	Adult
113781	9/16/2012 13:15	-26.8974	22.0342	170	Male	Adult
113781	9/16/2012 13:30	-26.8974	21.8665	170	Male	Adult
113781	9/16/2012 13:45	-32.2769	20.7033	170	Male	Adult
113781	9/16/2012 14:00	-37.6564	20.2101	170	Male	Adult
113781	9/16/2012 14:15	-43.0358	20.3741	170	Male	Adult
113781	9/16/2012 14:30	-32.2769	21.6992	170	Male	Adult
113781	9/16/2012 14:45	-32.2769	21.1996	170	Male	Adult
113781	9/16/2012 15:00	-32.2769	22.0342	170	Male	Adult
113781	9/16/2012 15:15	-32.2769	23.2195	170	Male	Adult
113781	9/16/2012 15:30	-32.2769	22.8787	170	Male	Adult
113781	9/16/2012 15:45	-37.6564	21.8665	170	Male	Adult
113781	9/16/2012 16:00	-37.6564	22.8787	170	Male	Adult
113781	9/16/2012 16:15	-37.6564	22.709	170	Male	Adult
113781	9/16/2012 16:30	-32.2769	24.4266	170	Male	Adult
113781	9/16/2012 16:45	-37.6564	22.5397	170	Male	Adult
113781	9/16/2012 17:00	-37.6564	23.0489	170	Male	Adult
113781	9/16/2012 17:15	-37.6564	22.3708	170	Male	Adult
113781	9/16/2012 17:30	-37.6564	22.5397	170	Male	Adult
113781	9/16/2012 17:45	-48.4153	20.7033	170	Male	Adult
113781	9/16/2012 18:00	-43.0358	20.2101	170	Male	Adult
113781	9/16/2012 18:15	-43.0358	21.3657	170	Male	Adult
113781	9/16/2012 18:30	-64.5538	25.8357	170	Male	Adult
113781	9/16/2012 18:45	-53.7948	19.7198	170	Male	Adult
113781	9/16/2012 19:00	-48.4153	20.0463	170	Male	Adult
113781	9/16/2012 19:15	-43.0358	20.2101	170	Male	Adult
113781	9/16/2012 19:30	-43.0358	20.3741	170	Male	Adult
113781	9/16/2012 19:45	-37.6564	22.5397	170	Male	Adult
113781	9/16/2012 20:00	-26.8974	22.8787	170	Male	Adult
113781	9/16/2012 20:15	-32.2769	22.0342	170	Male	Adult
113781	9/16/2012 20:30	-32.2769	22.709	170	Male	Adult
113781	9/16/2012 20:45	-32.2769	25.127	170	Male	Adult
113781	9/16/2012 21:00	-32.2769	26.7338	170	Male	Adult
113781	9/16/2012 21:15	-43.0358	22.0342	170	Male	Adult
113781	9/16/2012 21:30	-26.8974	25.8357	170	Male	Adult
113781	9/16/2012 21:45	-37.6564	24.601	170	Male	Adult
113781	9/16/2012 22:00	-26.8974	24.601	170	Male	Adult
113781	9/16/2012 22:15	-48.4153	21.6992	170	Male	Adult
113781	9/16/2012 22:30	-48.4153	21.8665	170	Male	Adult
113781	9/16/2012 22:45	-37.6564	24.7758	170	Male	Adult
113781	9/16/2012 23:00	-37.6564	24.2528	170	Male	Adult
113781	9/16/2012 23:15	-32.2769	24.9512	170	Male	Adult
113781	9/16/2012 23:30	-32.2769	24.9512	170	Male	Adult
113781	9/16/2012 23:45	-32.2769	23.3906	170	Male	Adult
113781	9/17/2012 0:00	-26.8974	25.4803	170	Male	Adult
113781	9/17/2012 0:15	-21.5179	26.1933	170	Male	Adult
113781	9/17/2012 0:30	-26.8974	23.9065	170	Male	Adult
113781	9/17/2012 0:45	-26.8974	25.127	170	Male	Adult
113781	9/17/2012 1:00	-32.2769	25.127	170	Male	Adult
113781	9/17/2012 1:15	-26.8974	25.127	170	Male	Adult
113781	9/17/2012 1:30	-26.8974	25.3034	170	Male	Adult
113781	9/17/2012 1:45	-26.8974	24.2528	170	Male	Adult
113781	9/17/2012 2:00	-21.5179	25.6577	170	Male	Adult
113781	9/17/2012 2:15	-21.5179	25.6577	170	Male	Adult
113781	9/17/2012 2:30	-21.5179	25.8357	170	Male	Adult
113781	9/17/2012 2:45	-26.8974	25.6577	170	Male	Adult
113781	9/17/2012 3:00	-32.2769	23.0489	170	Male	Adult
113781	9/17/2012 3:15	-26.8974	24.7758	170	Male	Adult
113781	9/17/2012 3:30	-32.2769	25.127	170	Male	Adult
113781	9/17/2012 3:45	-21.5179	25.4803	170	Male	Adult
113781	9/17/2012 4:00	-26.8974	25.3034	170	Male	Adult
113781	9/17/2012 4:15	-37.6564	25.3034	170	Male	Adult
113781	9/17/2012 4:30	-37.6564	23.5621	170	Male	Adult
113781	9/17/2012 4:45	-32.2769	25.6577	170	Male	Adult
113781	9/17/2012 5:00	-48.4153	23.5621	170	Male	Adult
113781	9/17/2012 5:15	-37.6564	25.4803	170	Male	Adult
113781	9/17/2012 5:30	-37.6564	25.6577	170	Male	Adult
113781	9/17/2012 5:45	-37.6564	24.0794	170	Male	Adult
113781	9/17/2012 6:00	-37.6564	24.601	170	Male	Adult
113781	9/17/2012 6:15	-37.6564	25.4803	170	Male	Adult
113781	9/17/2012 6:30	-37.6564	26.0142	170	Male	Adult
113781	9/17/2012 6:45	-43.0358	22.709	170	Male	Adult
113781	9/17/2012 7:00	-37.6564	23.3906	170	Male	Adult
113781	9/17/2012 7:15	-43.0358	23.9065	170	Male	Adult
113781	9/17/2012 7:30	-43.0358	23.0489	170	Male	Adult
113781	9/17/2012 7:45	-32.2769	23.9065	170	Male	Adult
113781	9/17/2012 8:00	-43.0358	23.2195	170	Male	Adult
113781	9/17/2012 8:15	-43.0358	22.0342	170	Male	Adult
113781	9/17/2012 8:30	-43.0358	22.0342	170	Male	Adult
113781	9/17/2012 8:45	-48.4153	22.0342	170	Male	Adult
113781	9/17/2012 9:00	-37.6564	23.2195	170	Male	Adult
113781	9/17/2012 9:15	-43.0358	22.8787	170	Male	Adult
113781	9/17/2012 9:30	-37.6564	22.0342	170	Male	Adult
113781	9/17/2012 9:45	-43.0358	22.5397	170	Male	Adult
113781	9/17/2012 10:00	-43.0358	22.5397	170	Male	Adult
113781	9/17/2012 10:15	-43.0358	22.3708	170	Male	Adult
113781	9/17/2012 10:30	-48.4153	22.2023	170	Male	Adult
113781	9/17/2012 10:45	-48.4153	22.8787	170	Male	Adult
113781	9/17/2012 11:00	-48.4153	21.8665	170	Male	Adult
113781	9/17/2012 11:15	-48.4153	22.2023	170	Male	Adult
113781	9/17/2012 11:30	-59.1743	22.3708	170	Male	Adult
113781	9/17/2012 11:45	-53.7948	22.2023	170	Male	Adult
113781	9/17/2012 12:00	-48.4153	22.0342	170	Male	Adult
113781	9/17/2012 12:15	-48.4153	22.0342	170	Male	Adult
113781	9/17/2012 12:30	-48.4153	21.6992	170	Male	Adult
113781	9/17/2012 12:45	-64.5538	20.8684	170	Male	Adult
113781	9/17/2012 13:00	-48.4153	20.8684	170	Male	Adult
113781	9/17/2012 13:15	-48.4153	21.3657	170	Male	Adult
113781	9/17/2012 13:30	-43.0358	23.0489	170	Male	Adult
113781	9/17/2012 13:45	-43.0358	23.0489	170	Male	Adult
113781	9/17/2012 14:00	-37.6564	23.5621	170	Male	Adult
113781	9/17/2012 14:15	-43.0358	23.3906	170	Male	Adult
113781	9/17/2012 14:30	-37.6564	23.2195	170	Male	Adult
113781	9/17/2012 14:45	-43.0358	23.2195	170	Male	Adult
113781	9/17/2012 15:00	-43.0358	23.0489	170	Male	Adult
113781	9/17/2012 15:15	-37.6564	23.7341	170	Male	Adult
113781	9/17/2012 15:30	-43.0358	23.2195	170	Male	Adult
113781	9/17/2012 15:45	-37.6564	23.0489	170	Male	Adult
113781	9/17/2012 16:00	-37.6564	23.0489	170	Male	Adult
113781	9/17/2012 16:15	-37.6564	23.0489	170	Male	Adult
113781	9/17/2012 16:30	-48.4153	22.8787	170	Male	Adult
113781	9/17/2012 16:45	-53.7948	21.8665	170	Male	Adult
113781	9/17/2012 17:00	-48.4153	22.2023	170	Male	Adult
113781	9/17/2012 17:15	-48.4153	22.709	170	Male	Adult
113781	9/17/2012 17:30	-43.0358	23.7341	170	Male	Adult
113781	9/17/2012 17:45	-43.0358	23.5621	170	Male	Adult
113781	9/17/2012 18:00	-48.4153	22.709	170	Male	Adult
113781	9/17/2012 18:15	-43.0358	22.8787	170	Male	Adult
113781	9/17/2012 18:30	-53.7948	21.8665	170	Male	Adult
113781	9/17/2012 18:45	-48.4153	25.127	170	Male	Adult
113781	9/17/2012 19:00	-53.7948	22.709	170	Male	Adult
113781	9/17/2012 19:15	-53.7948	22.2023	170	Male	Adult
113781	9/17/2012 19:30	-53.7948	22.3708	170	Male	Adult
113781	9/17/2012 19:45	-53.7948	22.3708	170	Male	Adult
113781	9/17/2012 20:00	-53.7948	22.3708	170	Male	Adult
113781	9/17/2012 20:15	-43.0358	22.709	170	Male	Adult
113781	9/17/2012 20:30	-48.4153	22.5397	170	Male	Adult
113781	9/17/2012 20:45	-48.4153	22.5397	170	Male	Adult
113781	9/17/2012 21:00	-37.6564	24.4266	170	Male	Adult
113781	9/17/2012 21:15	-37.6564	24.4266	170	Male	Adult
113781	9/17/2012 21:30	-43.0358	23.5621	170	Male	Adult
113781	9/17/2012 21:45	-43.0358	24.601	170	Male	Adult
113781	9/17/2012 22:00	-37.6564	24.9512	170	Male	Adult
113781	9/17/2012 22:15	-37.6564	24.7758	170	Male	Adult
113781	9/17/2012 22:30	-32.2769	24.9512	170	Male	Adult
113781	9/17/2012 22:45	-43.0358	22.5397	170	Male	Adult
113781	9/17/2012 23:00	-37.6564	24.2528	170	Male	Adult
113781	9/17/2012 23:15	-37.6564	25.127	170	Male	Adult
113781	9/17/2012 23:30	-48.4153	22.709	170	Male	Adult
113781	9/17/2012 23:45	-43.0358	22.5397	170	Male	Adult
113781	9/18/2012 0:00	-37.6564	23.9065	170	Male	Adult
113781	9/18/2012 0:15	-43.0358	22.709	170	Male	Adult
113781	9/18/2012 0:30	-37.6564	24.4266	170	Male	Adult
113781	9/18/2012 0:45	-37.6564	24.4266	170	Male	Adult
113781	9/18/2012 1:00	-37.6564	24.601	170	Male	Adult
113781	9/18/2012 1:15	-37.6564	24.7758	170	Male	Adult
113781	9/18/2012 1:30	-37.6564	24.2528	170	Male	Adult
113781	9/18/2012 1:45	-37.6564	24.7758	170	Male	Adult
113781	9/18/2012 2:00	-32.2769	25.4803	170	Male	Adult
113781	9/18/2012 2:15	-32.2769	25.4803	170	Male	Adult
113781	9/18/2012 2:30	-32.2769	22.8787	170	Male	Adult
113781	9/18/2012 2:45	-32.2769	24.9512	170	Male	Adult
113781	9/18/2012 3:00	-26.8974	24.4266	170	Male	Adult
113781	9/18/2012 3:15	-32.2769	24.7758	170	Male	Adult
113781	9/18/2012 3:30	-26.8974	24.9512	170	Male	Adult
113781	9/18/2012 3:45	-32.2769	24.9512	170	Male	Adult
113781	9/18/2012 4:00	-48.4153	21.6992	170	Male	Adult
113781	9/18/2012 4:15	-48.4153	21.3657	170	Male	Adult
113781	9/18/2012 4:30	-37.6564	22.2023	170	Male	Adult
113781	9/18/2012 4:45	-37.6564	24.4266	170	Male	Adult
113781	9/18/2012 5:00	-48.4153	21.6992	170	Male	Adult
113781	9/18/2012 5:15	-43.0358	24.2528	170	Male	Adult
113781	9/18/2012 5:30	-37.6564	24.0794	170	Male	Adult
113781	9/18/2012 5:45	-43.0358	24.4266	170	Male	Adult
113781	9/18/2012 6:00	-37.6564	24.601	170	Male	Adult
113781	9/18/2012 6:15	-43.0358	24.4266	170	Male	Adult
113781	9/18/2012 6:30	-37.6564	22.2023	170	Male	Adult
113781	9/18/2012 6:45	-37.6564	22.5397	170	Male	Adult
113781	9/18/2012 7:00	-32.2769	25.6577	170	Male	Adult
113781	9/18/2012 7:15	-37.6564	21.5323	170	Male	Adult
113781	9/18/2012 7:30	-37.6564	22.2023	170	Male	Adult
113781	9/18/2012 7:45	-37.6564	21.5323	170	Male	Adult
113781	9/18/2012 8:00	-32.2769	23.3906	170	Male	Adult
113781	9/18/2012 8:15	-37.6564	21.8665	170	Male	Adult
113781	9/18/2012 8:30	-32.2769	21.8665	170	Male	Adult
113781	9/18/2012 8:45	-37.6564	22.5397	170	Male	Adult
113781	9/18/2012 9:00	-32.2769	22.8787	170	Male	Adult
113781	9/18/2012 9:15	-32.2769	22.5397	170	Male	Adult
113781	9/18/2012 9:30	-37.6564	22.709	170	Male	Adult
113781	9/18/2012 9:45	-43.0358	22.3708	170	Male	Adult
113781	9/18/2012 10:00	-37.6564	23.3906	170	Male	Adult
113781	9/18/2012 10:15	-37.6564	22.8787	170	Male	Adult
113781	9/18/2012 10:30	-43.0358	23.2195	170	Male	Adult
113781	9/18/2012 10:45	-43.0358	22.8787	170	Male	Adult
113781	9/18/2012 11:00	-37.6564	23.0489	170	Male	Adult
113781	9/18/2012 11:15	-37.6564	22.8787	170	Male	Adult
113781	9/18/2012 11:30	-37.6564	23.0489	170	Male	Adult
113781	9/18/2012 11:45	-37.6564	22.8787	170	Male	Adult
113781	9/18/2012 12:00	-37.6564	23.0489	170	Male	Adult
113781	9/18/2012 12:15	-32.2769	22.8787	170	Male	Adult
113781	9/18/2012 12:30	-32.2769	23.7341	170	Male	Adult
113781	9/18/2012 12:45	-37.6564	22.709	170	Male	Adult
113781	9/18/2012 13:00	-37.6564	22.3708	170	Male	Adult
113781	9/18/2012 13:15	-37.6564	22.3708	170	Male	Adult
113781	9/18/2012 13:30	-37.6564	22.709	170	Male	Adult
113781	9/18/2012 13:45	-37.6564	21.8665	170	Male	Adult
113781	9/18/2012 14:00	-37.6564	22.8787	170	Male	Adult
113781	9/18/2012 14:15	-37.6564	22.0342	170	Male	Adult
113781	9/18/2012 14:30	-37.6564	22.709	170	Male	Adult
113781	9/18/2012 14:45	-37.6564	22.3708	170	Male	Adult
113781	9/18/2012 15:00	-37.6564	22.2023	170	Male	Adult
113781	9/18/2012 15:15	-43.0358	22.709	170	Male	Adult
113781	9/18/2012 15:30	-43.0358	23.0489	170	Male	Adult
113781	9/18/2012 15:45	-53.7948	22.5397	170	Male	Adult
113781	9/18/2012 16:00	-48.4153	22.3708	170	Male	Adult
113781	9/18/2012 16:15	-48.4153	22.5397	170	Male	Adult
113781	9/18/2012 16:30	-53.7948	22.5397	170	Male	Adult
113781	9/18/2012 16:45	-48.4153	22.5397	170	Male	Adult
113781	9/18/2012 17:00	-48.4153	22.709	170	Male	Adult
113781	9/18/2012 17:15	-48.4153	22.709	170	Male	Adult
113781	9/18/2012 17:30	-48.4153	22.709	170	Male	Adult
113781	9/18/2012 17:45	-43.0358	22.709	170	Male	Adult
113781	9/18/2012 18:00	-53.7948	22.3708	170	Male	Adult
113781	9/18/2012 18:15	-48.4153	22.8787	170	Male	Adult
113781	9/18/2012 18:30	-53.7948	22.3708	170	Male	Adult
113781	9/18/2012 18:45	-48.4153	22.709	170	Male	Adult
113781	9/18/2012 19:00	-48.4153	22.8787	170	Male	Adult
113781	9/18/2012 19:15	-48.4153	22.709	170	Male	Adult
113781	9/18/2012 19:30	-48.4153	23.2195	170	Male	Adult
113781	9/18/2012 19:45	-48.4153	23.3906	170	Male	Adult
113781	9/18/2012 20:00	-43.0358	23.3906	170	Male	Adult
113781	9/18/2012 20:15	-48.4153	22.8787	170	Male	Adult
113781	9/18/2012 20:30	-37.6564	24.0794	170	Male	Adult
113781	9/18/2012 20:45	-32.2769	24.9512	170	Male	Adult
113781	9/18/2012 21:00	-43.0358	23.9065	170	Male	Adult
113781	9/18/2012 21:15	-43.0358	22.5397	170	Male	Adult
113781	9/18/2012 21:30	-43.0358	23.9065	170	Male	Adult
113781	9/18/2012 21:45	-26.8974	25.8357	170	Male	Adult
113781	9/18/2012 22:00	-32.2769	25.3034	170	Male	Adult
113781	9/18/2012 22:15	-37.6564	24.4266	170	Male	Adult
113781	9/18/2012 22:30	-32.2769	24.9512	170	Male	Adult
113781	9/18/2012 22:45	-37.6564	24.4266	170	Male	Adult
113781	9/18/2012 23:00	-37.6564	24.9512	170	Male	Adult
113781	9/18/2012 23:15	-43.0358	24.0794	170	Male	Adult
113781	9/18/2012 23:30	-32.2769	24.9512	170	Male	Adult
113781	9/18/2012 23:45	-37.6564	23.3906	170	Male	Adult
113781	9/19/2012 0:00	-43.0358	23.7341	170	Male	Adult
113781	9/19/2012 0:15	-43.0358	24.2528	170	Male	Adult
113781	9/19/2012 0:30	-37.6564	24.2528	170	Male	Adult
113781	9/19/2012 0:45	-43.0358	24.0794	170	Male	Adult
113781	9/19/2012 1:00	-37.6564	24.4266	170	Male	Adult
113781	9/19/2012 1:15	-37.6564	24.4266	170	Male	Adult
113781	9/19/2012 1:30	-37.6564	24.2528	170	Male	Adult
113781	9/19/2012 1:45	-43.0358	23.9065	170	Male	Adult
113781	9/19/2012 2:00	-43.0358	23.9065	170	Male	Adult
113781	9/19/2012 2:15	-43.0358	24.601	170	Male	Adult
113781	9/19/2012 2:30	-37.6564	24.4266	170	Male	Adult
113781	9/19/2012 2:45	-37.6564	24.601	170	Male	Adult
113781	9/19/2012 3:00	-37.6564	25.127	170	Male	Adult
113781	9/19/2012 3:15	-37.6564	24.601	170	Male	Adult
113781	9/19/2012 3:30	-37.6564	24.7758	170	Male	Adult
113781	9/19/2012 3:45	-43.0358	24.7758	170	Male	Adult
113781	9/19/2012 4:00	-48.4153	23.3906	170	Male	Adult
113781	9/19/2012 4:15	-48.4153	24.601	170	Male	Adult
113781	9/19/2012 4:30	-48.4153	23.5621	170	Male	Adult
113781	9/19/2012 4:45	-43.0358	24.601	170	Male	Adult
113781	9/19/2012 5:00	-37.6564	24.9512	170	Male	Adult
113781	9/19/2012 5:15	-48.4153	22.709	170	Male	Adult
113781	9/19/2012 5:30	-37.6564	24.0794	170	Male	Adult
113781	9/19/2012 5:45	-37.6564	24.2528	170	Male	Adult
113781	9/19/2012 6:00	-43.0358	24.9512	170	Male	Adult
113781	9/19/2012 6:15	-37.6564	24.9512	170	Male	Adult
113781	9/19/2012 6:30	-37.6564	24.7758	170	Male	Adult
113781	9/19/2012 6:45	-37.6564	24.9512	170	Male	Adult
113781	9/19/2012 7:00	-32.2769	24.7758	170	Male	Adult
113781	9/19/2012 7:15	-43.0358	24.601	170	Male	Adult
113781	9/19/2012 7:30	-37.6564	24.0794	170	Male	Adult
113781	9/19/2012 7:45	-43.0358	23.7341	170	Male	Adult
113781	9/19/2012 8:00	-48.4153	19.3945	170	Male	Adult
113781	9/19/2012 8:15	-43.0358	23.3906	170	Male	Adult
113781	9/19/2012 8:30	-48.4153	21.6992	170	Male	Adult
113781	9/19/2012 8:45	-48.4153	20.8684	170	Male	Adult
113781	9/19/2012 9:00	-43.0358	20.7033	170	Male	Adult
113781	9/19/2012 9:15	-43.0358	21.8665	170	Male	Adult
113781	9/19/2012 9:30	-37.6564	22.709	170	Male	Adult
113781	9/19/2012 9:45	-43.0358	22.0342	170	Male	Adult
113781	9/19/2012 10:00	-48.4153	21.1996	170	Male	Adult
113781	9/19/2012 10:15	-37.6564	22.0342	170	Male	Adult
113781	9/19/2012 10:30	-37.6564	22.5397	170	Male	Adult
113781	9/19/2012 10:45	-43.0358	22.0342	170	Male	Adult
113781	9/19/2012 11:00	-37.6564	22.2023	170	Male	Adult
113781	9/19/2012 11:15	-37.6564	22.2023	170	Male	Adult
113781	9/19/2012 11:30	-37.6564	22.2023	170	Male	Adult
113781	9/19/2012 11:45	-32.2769	22.2023	170	Male	Adult
113781	9/19/2012 12:00	-37.6564	22.5397	170	Male	Adult
113781	9/19/2012 12:15	-37.6564	22.3708	170	Male	Adult
113781	9/19/2012 12:30	-32.2769	22.3708	170	Male	Adult
113781	9/19/2012 12:45	-43.0358	21.0338	170	Male	Adult
113781	9/19/2012 13:00	-37.6564	20.2101	170	Male	Adult
113781	9/19/2012 13:15	-37.6564	23.3906	170	Male	Adult
113781	9/19/2012 13:30	-37.6564	23.3906	170	Male	Adult
113781	9/19/2012 13:45	-37.6564	24.0794	170	Male	Adult
113781	9/19/2012 14:00	-43.0358	22.709	170	Male	Adult
113781	9/19/2012 14:15	-37.6564	23.5621	170	Male	Adult
113781	9/19/2012 14:30	-37.6564	23.5621	170	Male	Adult
113781	9/19/2012 14:45	-37.6564	23.2195	170	Male	Adult
113781	9/19/2012 15:00	-37.6564	23.2195	170	Male	Adult
113781	9/19/2012 15:15	-37.6564	23.5621	170	Male	Adult
113781	9/19/2012 15:30	-43.0358	22.5397	170	Male	Adult
113781	9/19/2012 15:45	-37.6564	22.5397	170	Male	Adult
113781	9/19/2012 16:00	-37.6564	22.5397	170	Male	Adult
113781	9/19/2012 16:15	-37.6564	22.709	170	Male	Adult
113781	9/19/2012 16:30	-37.6564	22.8787	170	Male	Adult
113781	9/19/2012 16:45	-37.6564	22.5397	170	Male	Adult
113781	9/19/2012 17:00	-43.0358	22.5397	170	Male	Adult
113781	9/19/2012 17:15	-32.2769	23.0489	170	Male	Adult
113781	9/19/2012 17:30	-37.6564	23.3906	170	Male	Adult
113781	9/19/2012 17:45	-37.6564	24.2528	170	Male	Adult
113781	9/19/2012 18:00	-37.6564	23.5621	170	Male	Adult
113781	9/19/2012 18:15	-37.6564	22.0342	170	Male	Adult
113781	9/19/2012 18:30	-37.6564	22.709	170	Male	Adult
113781	9/19/2012 18:45	-37.6564	23.0489	170	Male	Adult
113781	9/19/2012 19:00	-32.2769	23.0489	170	Male	Adult
113781	9/19/2012 19:15	-37.6564	23.9065	170	Male	Adult
113781	9/19/2012 19:30	-32.2769	23.2195	170	Male	Adult
113781	9/19/2012 19:45	-37.6564	23.9065	170	Male	Adult
113781	9/19/2012 20:00	-32.2769	24.4266	170	Male	Adult
113781	9/19/2012 20:15	-37.6564	23.7341	170	Male	Adult
113781	9/19/2012 20:30	-37.6564	24.9512	170	Male	Adult
113781	9/19/2012 20:45	-43.0358	22.709	170	Male	Adult
113781	9/19/2012 21:00	-32.2769	25.8357	170	Male	Adult
113781	9/19/2012 21:15	-37.6564	23.7341	170	Male	Adult
113781	9/19/2012 21:30	-37.6564	22.709	170	Male	Adult
113781	9/19/2012 21:45	-26.8974	25.4803	170	Male	Adult
113781	9/19/2012 22:00	-37.6564	23.3906	170	Male	Adult
113781	9/19/2012 22:15	-32.2769	23.5621	170	Male	Adult
113781	9/19/2012 22:30	-43.0358	25.4803	170	Male	Adult
113781	9/19/2012 22:45	-37.6564	24.601	170	Male	Adult
113781	9/19/2012 23:00	-43.0358	24.7758	170	Male	Adult
113781	9/19/2012 23:15	-37.6564	24.7758	170	Male	Adult
113781	9/19/2012 23:30	-32.2769	24.9512	170	Male	Adult
113781	9/19/2012 23:45	-32.2769	25.3034	170	Male	Adult
113781	9/20/2012 0:00	-37.6564	25.127	170	Male	Adult
113781	9/20/2012 0:15	-32.2769	25.127	170	Male	Adult
113781	9/20/2012 0:30	-32.2769	25.3034	170	Male	Adult
113781	9/20/2012 0:45	-37.6564	25.3034	170	Male	Adult
113781	9/20/2012 1:00	-37.6564	23.7341	170	Male	Adult
113781	9/20/2012 1:15	-32.2769	25.4803	170	Male	Adult
113781	9/20/2012 1:30	-32.2769	25.3034	170	Male	Adult
113781	9/20/2012 1:45	-37.6564	25.3034	170	Male	Adult
113781	9/20/2012 2:00	-43.0358	22.5397	170	Male	Adult
113781	9/20/2012 2:15	-48.4153	21.5323	170	Male	Adult
113781	9/20/2012 2:30	-37.6564	24.9512	170	Male	Adult
113781	9/20/2012 2:45	-37.6564	25.127	170	Male	Adult
113781	9/20/2012 3:00	-37.6564	24.9512	170	Male	Adult
113781	9/20/2012 3:15	-37.6564	25.127	170	Male	Adult
113781	9/20/2012 3:30	-37.6564	24.4266	170	Male	Adult
113781	9/20/2012 3:45	-48.4153	24.2528	170	Male	Adult
113781	9/20/2012 4:00	-32.2769	25.127	170	Male	Adult
113781	9/20/2012 4:15	-26.8974	25.3034	170	Male	Adult
113781	9/20/2012 4:30	-26.8974	25.127	170	Male	Adult
113781	9/20/2012 4:45	-26.8974	25.6577	170	Male	Adult
113781	9/20/2012 5:00	-48.4153	21.8665	170	Male	Adult
113781	9/20/2012 5:15	-43.0358	22.2023	170	Male	Adult
113781	9/20/2012 5:30	-26.8974	25.127	170	Male	Adult
113781	9/20/2012 5:45	-32.2769	24.7758	170	Male	Adult
113781	9/20/2012 6:00	-32.2769	24.7758	170	Male	Adult
113781	9/20/2012 6:15	-32.2769	23.5621	170	Male	Adult
113781	9/20/2012 6:30	-37.6564	25.4803	170	Male	Adult
113781	9/20/2012 6:45	-32.2769	25.3034	170	Male	Adult
113781	9/20/2012 7:00	-32.2769	25.3034	170	Male	Adult
113781	9/20/2012 7:15	-43.0358	25.3034	170	Male	Adult
113781	9/20/2012 7:30	-43.0358	23.2195	170	Male	Adult
113781	9/20/2012 7:45	-43.0358	22.8787	170	Male	Adult
113781	9/20/2012 8:00	-43.0358	22.0342	170	Male	Adult
113781	9/20/2012 8:15	-43.0358	23.3906	170	Male	Adult
113781	9/20/2012 8:30	-43.0358	22.2023	170	Male	Adult
113781	9/20/2012 8:45	-43.0358	22.0342	170	Male	Adult
113781	9/20/2012 9:00	-43.0358	22.709	170	Male	Adult
113781	9/20/2012 9:15	-43.0358	22.8787	170	Male	Adult
113781	9/20/2012 9:30	-48.4153	23.0489	170	Male	Adult
113781	9/20/2012 9:45	-43.0358	22.3708	170	Male	Adult
113781	9/20/2012 10:00	-43.0358	22.5397	170	Male	Adult
113781	9/20/2012 10:15	-43.0358	22.8787	170	Male	Adult
113781	9/20/2012 10:30	-43.0358	22.8787	170	Male	Adult
113781	9/20/2012 10:45	-37.6564	23.0489	170	Male	Adult
113781	9/20/2012 11:00	-43.0358	22.8787	170	Male	Adult
113781	9/20/2012 11:15	-37.6564	22.3708	170	Male	Adult
113781	9/20/2012 11:30	-37.6564	22.3708	170	Male	Adult
113781	9/20/2012 11:45	-37.6564	22.709	170	Male	Adult
113781	9/20/2012 12:00	-43.0358	22.0342	170	Male	Adult
113781	9/20/2012 12:15	-43.0358	22.0342	170	Male	Adult
113781	9/20/2012 12:30	-37.6564	22.2023	170	Male	Adult
113781	9/20/2012 12:45	-43.0358	22.3708	170	Male	Adult
113781	9/20/2012 13:00	-37.6564	22.3708	170	Male	Adult
113781	9/20/2012 13:15	-37.6564	22.2023	170	Male	Adult
113781	9/20/2012 13:30	-37.6564	22.0342	170	Male	Adult
113781	9/20/2012 13:45	-37.6564	22.3708	170	Male	Adult
113781	9/20/2012 14:00	-37.6564	22.0342	170	Male	Adult
113781	9/20/2012 14:15	-37.6564	22.2023	170	Male	Adult
113781	9/20/2012 14:30	-37.6564	22.2023	170	Male	Adult
113781	9/20/2012 14:45	-37.6564	22.2023	170	Male	Adult
113781	9/20/2012 15:00	-43.0358	22.0342	170	Male	Adult
113781	9/20/2012 15:15	-32.2769	23.2195	170	Male	Adult
113781	9/20/2012 15:30	-37.6564	22.709	170	Male	Adult
113781	9/20/2012 15:45	-37.6564	22.709	170	Male	Adult
113781	9/20/2012 16:00	-37.6564	22.5397	170	Male	Adult
113781	9/20/2012 16:15	-37.6564	22.709	170	Male	Adult
113781	9/20/2012 16:30	-48.4153	22.3708	170	Male	Adult
113781	9/20/2012 16:45	-48.4153	22.5397	170	Male	Adult
113781	9/20/2012 17:00	-48.4153	22.2023	170	Male	Adult
113781	9/20/2012 17:15	-48.4153	22.5397	170	Male	Adult
113781	9/20/2012 17:30	-48.4153	22.3708	170	Male	Adult
113781	9/20/2012 17:45	-53.7948	22.5397	170	Male	Adult
113781	9/20/2012 18:00	-48.4153	22.5397	170	Male	Adult
113781	9/20/2012 18:15	-48.4153	22.709	170	Male	Adult
113781	9/20/2012 18:30	-53.7948	22.5397	170	Male	Adult
113781	9/20/2012 18:45	-48.4153	22.709	170	Male	Adult
113781	9/20/2012 19:00	-43.0358	23.0489	170	Male	Adult
113781	9/20/2012 19:15	-48.4153	22.709	170	Male	Adult
113781	9/20/2012 19:30	-48.4153	22.709	170	Male	Adult
113781	9/20/2012 19:45	-43.0358	22.8787	170	Male	Adult
113781	9/20/2012 20:00	-37.6564	23.2195	170	Male	Adult
113781	9/20/2012 20:15	-43.0358	23.0489	170	Male	Adult
113781	9/20/2012 20:30	-37.6564	24.0794	170	Male	Adult
113781	9/20/2012 20:45	-32.2769	24.4266	170	Male	Adult
113781	9/20/2012 21:00	-32.2769	25.127	170	Male	Adult
113781	9/20/2012 21:15	-37.6564	24.7758	170	Male	Adult
113781	9/20/2012 21:30	-37.6564	25.4803	170	Male	Adult
113781	9/20/2012 21:45	-32.2769	24.9512	170	Male	Adult
113781	9/20/2012 22:00	-37.6564	23.9065	170	Male	Adult
113781	9/20/2012 22:15	-43.0358	24.0794	170	Male	Adult
113781	9/20/2012 22:30	-37.6564	24.4266	170	Male	Adult
113781	9/20/2012 22:45	-32.2769	24.601	170	Male	Adult
113781	9/20/2012 23:00	-32.2769	25.4803	170	Male	Adult
113781	9/20/2012 23:15	-32.2769	24.9512	170	Male	Adult
113781	9/20/2012 23:30	-26.8974	26.553	170	Male	Adult
113781	9/20/2012 23:45	-32.2769	26.7338	170	Male	Adult
113781	9/21/2012 0:00	-26.8974	26.1933	170	Male	Adult
113781	9/21/2012 0:15	-32.2769	26.553	170	Male	Adult
113781	9/21/2012 0:30	-37.6564	24.4266	170	Male	Adult
113781	9/21/2012 0:45	-48.4153	21.6992	170	Male	Adult
113781	9/21/2012 1:00	-43.0358	24.4266	170	Male	Adult
113781	9/21/2012 1:15	-37.6564	24.4266	170	Male	Adult
113781	9/21/2012 1:30	-37.6564	24.601	170	Male	Adult
113781	9/21/2012 1:45	-37.6564	24.601	170	Male	Adult
113781	9/21/2012 2:00	-37.6564	24.2528	170	Male	Adult
113781	9/21/2012 2:15	-37.6564	24.4266	170	Male	Adult
113781	9/21/2012 2:30	-43.0358	24.2528	170	Male	Adult
113781	9/21/2012 2:45	-43.0358	24.601	170	Male	Adult
113781	9/21/2012 3:00	-37.6564	24.4266	170	Male	Adult
113781	9/21/2012 3:15	-37.6564	24.4266	170	Male	Adult
113781	9/21/2012 3:30	-37.6564	24.4266	170	Male	Adult
113781	9/21/2012 3:45	-37.6564	24.601	170	Male	Adult
113781	9/21/2012 4:00	-37.6564	24.601	170	Male	Adult
113781	9/21/2012 4:15	-32.2769	25.6577	170	Male	Adult
113781	9/21/2012 4:30	-32.2769	26.3729	170	Male	Adult
113781	9/21/2012 4:45	-37.6564	24.601	170	Male	Adult
113781	9/21/2012 5:00	-32.2769	24.601	170	Male	Adult
113781	9/21/2012 5:15	-37.6564	24.9512	170	Male	Adult
113781	9/21/2012 5:30	-32.2769	24.0794	170	Male	Adult
113781	9/21/2012 5:45	-37.6564	24.0794	170	Male	Adult
113781	9/21/2012 6:00	-32.2769	24.4266	170	Male	Adult
113781	9/21/2012 6:15	-26.8974	24.601	170	Male	Adult
113781	9/21/2012 6:30	-32.2769	24.4266	170	Male	Adult
113781	9/21/2012 6:45	-37.6564	24.2528	170	Male	Adult
113781	9/21/2012 7:00	-32.2769	24.601	170	Male	Adult
113781	9/21/2012 7:15	-37.6564	24.9512	170	Male	Adult
113781	9/21/2012 7:30	-37.6564	24.2528	170	Male	Adult
113781	9/21/2012 7:45	-43.0358	23.5621	170	Male	Adult
113781	9/21/2012 8:00	-43.0358	22.5397	170	Male	Adult
113781	9/21/2012 8:15	-43.0358	22.8787	170	Male	Adult
113781	9/21/2012 8:30	-37.6564	22.5397	170	Male	Adult
113781	9/21/2012 8:45	-43.0358	22.5397	170	Male	Adult
113781	9/21/2012 9:00	-43.0358	22.2023	170	Male	Adult
113781	9/21/2012 9:15	-48.4153	22.3708	170	Male	Adult
113781	9/21/2012 9:30	-43.0358	22.3708	170	Male	Adult
113781	9/21/2012 9:45	-43.0358	22.5397	170	Male	Adult
113781	9/21/2012 10:00	-43.0358	22.5397	170	Male	Adult
113781	9/21/2012 10:15	-48.4153	22.0342	170	Male	Adult
113781	9/21/2012 10:30	-43.0358	22.5397	170	Male	Adult
113781	9/21/2012 10:45	-43.0358	22.5397	170	Male	Adult
113781	9/21/2012 11:00	-48.4153	22.2023	170	Male	Adult
113781	9/21/2012 11:15	-37.6564	22.2023	170	Male	Adult
113781	9/21/2012 11:30	-37.6564	22.2023	170	Male	Adult
113781	9/21/2012 11:45	-43.0358	22.2023	170	Male	Adult
113781	9/21/2012 12:00	-37.6564	21.5323	170	Male	Adult
113781	9/21/2012 12:15	-43.0358	21.8665	170	Male	Adult
113781	9/21/2012 12:30	-48.4153	21.8665	170	Male	Adult
113781	9/21/2012 12:45	-48.4153	21.8665	170	Male	Adult
113781	9/21/2012 13:00	-43.0358	21.8665	170	Male	Adult
113781	9/21/2012 13:15	-43.0358	22.2023	170	Male	Adult
113781	9/21/2012 13:30	-37.6564	22.2023	170	Male	Adult
113781	9/21/2012 13:45	-43.0358	22.2023	170	Male	Adult
113781	9/21/2012 14:00	-43.0358	22.2023	170	Male	Adult
113781	9/21/2012 14:15	-48.4153	22.3708	170	Male	Adult
113781	9/21/2012 14:30	-43.0358	22.5397	170	Male	Adult
113781	9/21/2012 14:45	-48.4153	22.8787	170	Male	Adult
113781	9/21/2012 15:00	-43.0358	22.709	170	Male	Adult
113781	9/21/2012 15:15	-48.4153	22.709	170	Male	Adult
113781	9/21/2012 15:30	-43.0358	23.0489	170	Male	Adult
113781	9/21/2012 15:45	-43.0358	22.5397	170	Male	Adult
113781	9/21/2012 16:00	-43.0358	23.0489	170	Male	Adult
113781	9/21/2012 16:15	-43.0358	23.0489	170	Male	Adult
113781	9/21/2012 16:30	-43.0358	23.0489	170	Male	Adult
113781	9/21/2012 16:45	-43.0358	23.0489	170	Male	Adult
113781	9/21/2012 17:00	-43.0358	23.0489	170	Male	Adult
113781	9/21/2012 17:15	-43.0358	23.2195	170	Male	Adult
113781	9/21/2012 17:30	-37.6564	23.3906	170	Male	Adult
113781	9/21/2012 17:45	-43.0358	23.0489	170	Male	Adult
113781	9/21/2012 18:00	-37.6564	23.0489	170	Male	Adult
113781	9/21/2012 18:15	-43.0358	23.3906	170	Male	Adult
113781	9/21/2012 18:30	-43.0358	22.709	170	Male	Adult
113781	9/21/2012 18:45	-37.6564	22.8787	170	Male	Adult
113781	9/21/2012 19:00	-37.6564	22.8787	170	Male	Adult
113781	9/21/2012 19:15	-37.6564	23.0489	170	Male	Adult
113781	9/21/2012 19:30	-43.0358	22.8787	170	Male	Adult
113781	9/21/2012 19:45	-48.4153	23.0489	170	Male	Adult
113781	9/21/2012 20:00	-43.0358	23.3906	170	Male	Adult
113781	9/21/2012 20:15	-43.0358	23.2195	170	Male	Adult
113781	9/21/2012 20:30	-43.0358	23.2195	170	Male	Adult
113781	9/21/2012 20:45	-43.0358	22.3708	170	Male	Adult
113781	9/21/2012 21:00	-43.0358	24.9512	170	Male	Adult
113781	9/21/2012 21:15	-43.0358	24.601	170	Male	Adult
113781	9/21/2012 21:30	-43.0358	24.4266	170	Male	Adult
113781	9/21/2012 21:45	-43.0358	25.4803	170	Male	Adult
113781	9/21/2012 22:00	-43.0358	23.3906	170	Male	Adult
113781	9/21/2012 22:15	-43.0358	24.9512	170	Male	Adult
113781	9/21/2012 22:30	-43.0358	24.601	170	Male	Adult
113781	9/21/2012 22:45	-43.0358	24.7758	170	Male	Adult
113781	9/21/2012 23:00	-43.0358	24.7758	170	Male	Adult
113781	9/21/2012 23:15	-43.0358	25.3034	170	Male	Adult
113781	9/21/2012 23:30	-48.4153	23.3906	170	Male	Adult
113781	9/21/2012 23:45	-43.0358	24.4266	170	Male	Adult
113781	9/22/2012 0:00	-43.0358	24.0794	170	Male	Adult
113781	9/22/2012 0:15	-43.0358	24.601	170	Male	Adult
113781	9/22/2012 0:30	-53.7948	23.0489	170	Male	Adult
113781	9/22/2012 0:45	-43.0358	24.4266	170	Male	Adult
113781	9/22/2012 1:00	-48.4153	23.2195	170	Male	Adult
113781	9/22/2012 1:15	-43.0358	25.127	170	Male	Adult
113781	9/22/2012 1:30	-43.0358	25.4803	170	Male	Adult
113781	9/22/2012 1:45	-37.6564	25.6577	170	Male	Adult
113781	9/22/2012 2:00	-43.0358	25.127	170	Male	Adult
113781	9/22/2012 2:15	-43.0358	25.4803	170	Male	Adult
113781	9/22/2012 2:30	-53.7948	24.0794	170	Male	Adult
113781	9/22/2012 2:45	-48.4153	25.127	170	Male	Adult
113781	9/22/2012 3:00	-48.4153	25.127	170	Male	Adult
113781	9/22/2012 3:15	-48.4153	24.7758	170	Male	Adult
113781	9/22/2012 3:30	-53.7948	24.0794	170	Male	Adult
113781	9/22/2012 3:45	-53.7948	23.9065	170	Male	Adult
113781	9/22/2012 4:00	-48.4153	25.127	170	Male	Adult
113781	9/22/2012 4:15	-48.4153	25.3034	170	Male	Adult
113781	9/22/2012 4:30	-48.4153	25.3034	170	Male	Adult
113781	9/22/2012 4:45	-48.4153	25.4803	170	Male	Adult
113781	9/22/2012 5:00	-48.4153	25.3034	170	Male	Adult
113781	9/22/2012 5:15	-48.4153	25.127	170	Male	Adult
113781	9/22/2012 5:30	-43.0358	25.4803	170	Male	Adult
113781	9/22/2012 5:45	-48.4153	25.127	170	Male	Adult
113781	9/22/2012 6:00	-48.4153	23.3906	170	Male	Adult
113781	9/22/2012 6:15	-53.7948	23.2195	170	Male	Adult
113781	9/22/2012 6:30	-59.1743	22.8787	170	Male	Adult
113781	9/22/2012 6:45	-59.1743	23.2195	170	Male	Adult
113781	9/22/2012 7:00	-53.7948	23.7341	170	Male	Adult
113781	9/22/2012 7:15	-53.7948	22.8787	170	Male	Adult
113781	9/22/2012 7:30	-53.7948	22.709	170	Male	Adult
113781	9/22/2012 7:45	-59.1743	23.0489	170	Male	Adult
113781	9/22/2012 8:00	-59.1743	22.5397	170	Male	Adult
113781	9/22/2012 8:15	-59.1743	22.709	170	Male	Adult
113781	9/22/2012 8:30	-53.7948	23.3906	170	Male	Adult
113781	9/22/2012 8:45	-53.7948	23.3906	170	Male	Adult
113781	9/22/2012 9:00	-53.7948	23.3906	170	Male	Adult
113781	9/22/2012 9:15	-59.1743	24.2528	170	Male	Adult
113781	9/22/2012 9:30	-53.7948	23.0489	170	Male	Adult
113781	9/22/2012 9:45	-53.7948	23.7341	170	Male	Adult
113781	9/22/2012 10:00	-53.7948	23.3906	170	Male	Adult
113781	9/22/2012 10:15	-53.7948	23.9065	170	Male	Adult
113781	9/22/2012 10:30	-43.0358	24.0794	170	Male	Adult
113781	9/22/2012 10:45	-48.4153	23.9065	170	Male	Adult
113781	9/22/2012 11:00	-48.4153	23.9065	170	Male	Adult
113781	9/22/2012 11:15	-53.7948	24.2528	170	Male	Adult
113781	9/22/2012 11:30	-48.4153	23.9065	170	Male	Adult
113781	9/22/2012 11:45	-59.1743	22.8787	170	Male	Adult
113781	9/22/2012 12:00	-48.4153	23.5621	170	Male	Adult
113781	9/22/2012 12:15	-64.5538	22.3708	170	Male	Adult
113781	9/22/2012 12:30	-53.7948	24.4266	170	Male	Adult
113781	9/22/2012 12:45	-64.5538	22.709	170	Male	Adult
113781	9/22/2012 13:00	-59.1743	21.6992	170	Male	Adult
113781	9/22/2012 13:15	-53.7948	22.709	170	Male	Adult
113781	9/22/2012 13:30	-48.4153	22.8787	170	Male	Adult
113781	9/22/2012 13:45	-48.4153	24.601	170	Male	Adult
113781	9/22/2012 14:00	-53.7948	22.8787	170	Male	Adult
113781	9/22/2012 14:15	-53.7948	24.9512	170	Male	Adult
113781	9/22/2012 14:30	-69.9332	24.601	170	Male	Adult
113781	9/22/2012 14:45	-64.5538	22.8787	170	Male	Adult
113781	9/22/2012 15:00	-59.1743	22.8787	170	Male	Adult
113781	9/22/2012 15:15	-53.7948	23.5621	170	Male	Adult
113781	9/22/2012 15:30	-59.1743	23.0489	170	Male	Adult
113781	9/22/2012 15:45	-53.7948	24.2528	170	Male	Adult
113781	9/22/2012 16:00	-53.7948	23.2195	170	Male	Adult
113781	9/22/2012 16:15	-53.7948	24.2528	170	Male	Adult
113781	9/22/2012 16:30	-48.4153	22.5397	170	Male	Adult
113781	9/22/2012 16:45	-53.7948	22.8787	170	Male	Adult
113781	9/22/2012 17:00	-59.1743	22.8787	170	Male	Adult
113781	9/22/2012 17:15	-59.1743	23.7341	170	Male	Adult
113781	9/22/2012 17:30	-59.1743	23.9065	170	Male	Adult
113781	9/22/2012 17:45	-59.1743	22.709	170	Male	Adult
113781	9/22/2012 18:00	-64.5538	22.8787	170	Male	Adult
113781	9/22/2012 18:15	-64.5538	23.7341	170	Male	Adult
113781	9/22/2012 18:30	-59.1743	22.709	170	Male	Adult
113781	9/22/2012 18:45	-59.1743	24.4266	170	Male	Adult
113781	9/22/2012 19:00	-53.7948	24.9512	170	Male	Adult
113781	9/22/2012 19:15	-59.1743	21.8665	170	Male	Adult
113781	9/22/2012 19:30	-48.4153	24.7758	170	Male	Adult
113781	9/22/2012 19:45	-48.4153	25.6577	170	Male	Adult
113781	9/22/2012 20:00	-53.7948	25.127	170	Male	Adult
113781	9/22/2012 20:15	-53.7948	25.3034	170	Male	Adult
113781	9/22/2012 20:30	-59.1743	23.9065	170	Male	Adult
113781	9/22/2012 20:45	-53.7948	25.127	170	Male	Adult
113781	9/22/2012 21:00	-59.1743	22.3708	170	Male	Adult
113781	9/22/2012 21:15	-59.1743	23.7341	170	Male	Adult
113781	9/22/2012 21:30	-53.7948	23.2195	170	Male	Adult
113781	9/22/2012 21:45	-53.7948	24.4266	170	Male	Adult
113781	9/22/2012 22:00	-53.7948	24.4266	170	Male	Adult
113781	9/22/2012 22:15	-59.1743	23.0489	170	Male	Adult
113781	9/22/2012 22:30	-53.7948	24.7758	170	Male	Adult
113781	9/22/2012 22:45	-53.7948	24.601	170	Male	Adult
113781	9/22/2012 23:00	-48.4153	24.7758	170	Male	Adult
113781	9/22/2012 23:15	-48.4153	25.4803	170	Male	Adult
113781	9/22/2012 23:30	-53.7948	24.9512	170	Male	Adult
113781	9/22/2012 23:45	-48.4153	25.4803	170	Male	Adult
113781	9/23/2012 0:00	-53.7948	22.5397	170	Male	Adult
113781	9/23/2012 0:15	-48.4153	25.4803	170	Male	Adult
113781	9/23/2012 0:30	-53.7948	26.0142	170	Male	Adult
113781	9/23/2012 0:45	-69.9332	23.9065	170	Male	Adult
113781	9/23/2012 1:00	-59.1743	22.8787	170	Male	Adult
113781	9/23/2012 1:15	-59.1743	23.0489	170	Male	Adult
113781	9/23/2012 1:30	-53.7948	24.7758	170	Male	Adult
113781	9/23/2012 1:45	-48.4153	23.7341	170	Male	Adult
113781	9/23/2012 2:00	-53.7948	23.2195	170	Male	Adult
113781	9/23/2012 2:15	-64.5538	22.8787	170	Male	Adult
113781	9/23/2012 2:30	-69.9332	22.8787	170	Male	Adult
113781	9/23/2012 2:45	-69.9332	22.5397	170	Male	Adult
113781	9/23/2012 3:00	-64.5538	23.0489	170	Male	Adult
113781	9/23/2012 3:15	-59.1743	23.3906	170	Male	Adult
113781	9/23/2012 3:30	-59.1743	23.0489	170	Male	Adult
113781	9/23/2012 3:45	-59.1743	23.5621	170	Male	Adult
113781	9/23/2012 4:00	-64.5538	23.3906	170	Male	Adult
113781	9/23/2012 4:15	-53.7948	23.3906	170	Male	Adult
113781	9/23/2012 4:30	-59.1743	23.9065	170	Male	Adult
113781	9/23/2012 4:45	-43.0358	26.1933	170	Male	Adult
113781	9/23/2012 5:00	-43.0358	26.9151	170	Male	Adult
113781	9/23/2012 5:15	-48.4153	25.8357	170	Male	Adult
113781	9/23/2012 5:30	-43.0358	26.0142	170	Male	Adult
113781	9/23/2012 5:45	-43.0358	26.553	170	Male	Adult
113781	9/23/2012 6:00	-53.7948	23.9065	170	Male	Adult
113781	9/23/2012 6:15	-48.4153	25.127	170	Male	Adult
113781	9/23/2012 6:30	-43.0358	25.4803	170	Male	Adult
113781	9/23/2012 6:45	-53.7948	24.0794	170	Male	Adult
113781	9/23/2012 7:00	-48.4153	24.0794	170	Male	Adult
113781	9/23/2012 7:15	-48.4153	24.0794	170	Male	Adult
113781	9/23/2012 7:30	-48.4153	23.3906	170	Male	Adult
113781	9/23/2012 7:45	-53.7948	23.5621	170	Male	Adult
113781	9/23/2012 8:00	-59.1743	22.2023	170	Male	Adult
113781	9/23/2012 8:15	-53.7948	23.2195	170	Male	Adult
113781	9/23/2012 8:30	-59.1743	22.709	170	Male	Adult
113781	9/23/2012 8:45	-59.1743	22.709	170	Male	Adult
113781	9/23/2012 9:00	-48.4153	23.0489	170	Male	Adult
113781	9/23/2012 9:15	-53.7948	23.0489	170	Male	Adult
113781	9/23/2012 9:30	-53.7948	23.2195	170	Male	Adult
113781	9/23/2012 9:45	-53.7948	23.2195	170	Male	Adult
113781	9/23/2012 10:00	-59.1743	23.0489	170	Male	Adult
113781	9/23/2012 10:15	-64.5538	23.7341	170	Male	Adult
113781	9/23/2012 10:30	-59.1743	23.2195	170	Male	Adult
113781	9/23/2012 10:45	-59.1743	23.2195	170	Male	Adult
113781	9/23/2012 11:00	-53.7948	22.709	170	Male	Adult
113781	9/23/2012 11:15	-53.7948	22.709	170	Male	Adult
113781	9/23/2012 11:30	-53.7948	21.8665	170	Male	Adult
113781	9/23/2012 11:45	-53.7948	22.2023	170	Male	Adult
113781	9/23/2012 12:00	-59.1743	21.6992	170	Male	Adult
113781	9/23/2012 12:15	-59.1743	22.5397	170	Male	Adult
113781	9/23/2012 12:30	-59.1743	22.3708	170	Male	Adult
113781	9/23/2012 12:45	-53.7948	23.5621	170	Male	Adult
113781	9/23/2012 13:00	-53.7948	22.2023	170	Male	Adult
113781	9/23/2012 13:15	-53.7948	23.2195	170	Male	Adult
113781	9/23/2012 13:30	-48.4153	23.3906	170	Male	Adult
113781	9/23/2012 13:45	-53.7948	22.8787	170	Male	Adult
113781	9/23/2012 14:00	-48.4153	23.9065	170	Male	Adult
113781	9/23/2012 14:15	-59.1743	22.2023	170	Male	Adult
113781	9/23/2012 14:30	-53.7948	22.709	170	Male	Adult
113781	9/23/2012 14:45	-59.1743	22.709	170	Male	Adult
113781	9/23/2012 15:00	-53.7948	22.8787	170	Male	Adult
113781	9/23/2012 15:15	-53.7948	22.5397	170	Male	Adult
113781	9/23/2012 15:30	-53.7948	23.0489	170	Male	Adult
113781	9/23/2012 15:45	-48.4153	23.3906	170	Male	Adult
113781	9/23/2012 16:00	-48.4153	23.2195	170	Male	Adult
113781	9/23/2012 16:15	-59.1743	22.5397	170	Male	Adult
113781	9/23/2012 16:30	-53.7948	22.709	170	Male	Adult
113781	9/23/2012 16:45	-59.1743	22.709	170	Male	Adult
113781	9/23/2012 17:00	-43.0358	23.9065	170	Male	Adult
113781	9/23/2012 17:15	-48.4153	23.7341	170	Male	Adult
113781	9/23/2012 17:30	-43.0358	23.9065	170	Male	Adult
113781	9/23/2012 17:45	-48.4153	23.5621	170	Male	Adult
113781	9/23/2012 18:00	-48.4153	23.2195	170	Male	Adult
113781	9/23/2012 18:15	-43.0358	24.601	170	Male	Adult
113781	9/23/2012 18:30	-43.0358	25.127	170	Male	Adult
113781	9/23/2012 18:45	-48.4153	23.5621	170	Male	Adult
113781	9/23/2012 19:00	-43.0358	24.0794	170	Male	Adult
113781	9/23/2012 19:15	-48.4153	24.4266	170	Male	Adult
113781	9/23/2012 19:30	-43.0358	24.4266	170	Male	Adult
113781	9/23/2012 19:45	-43.0358	25.8357	170	Male	Adult
113781	9/23/2012 20:00	-48.4153	22.0342	170	Male	Adult
113781	9/23/2012 20:15	-59.1743	21.0338	170	Male	Adult
113781	9/23/2012 20:30	-43.0358	22.8787	170	Male	Adult
113781	9/23/2012 20:45	-48.4153	23.3906	170	Male	Adult
113781	9/23/2012 21:00	-37.6564	25.3034	170	Male	Adult
113781	9/23/2012 21:15	-43.0358	24.0794	170	Male	Adult
113781	9/23/2012 21:30	-43.0358	25.3034	170	Male	Adult
113781	9/23/2012 21:45	-37.6564	24.9512	170	Male	Adult
113781	9/23/2012 22:00	-48.4153	24.7758	170	Male	Adult
113781	9/23/2012 22:15	-48.4153	25.3034	170	Male	Adult
113781	9/23/2012 22:30	-59.1743	21.3657	170	Male	Adult
113781	9/23/2012 22:45	-59.1743	21.5323	170	Male	Adult
113781	9/23/2012 23:00	-53.7948	22.709	170	Male	Adult
113781	9/23/2012 23:15	-48.4153	23.5621	170	Male	Adult
113781	9/23/2012 23:30	-48.4153	22.5397	170	Male	Adult
113781	9/23/2012 23:45	-53.7948	23.2195	170	Male	Adult
113781	9/24/2012 0:00	-53.7948	23.0489	170	Male	Adult
113781	9/24/2012 0:15	-48.4153	23.0489	170	Male	Adult
113781	9/24/2012 0:30	-48.4153	23.0489	170	Male	Adult
113781	9/24/2012 0:45	-43.0358	22.709	170	Male	Adult
113781	9/24/2012 1:00	-53.7948	21.6992	170	Male	Adult
113781	9/24/2012 1:15	-53.7948	21.6992	170	Male	Adult
113781	9/24/2012 1:30	-53.7948	21.8665	170	Male	Adult
113781	9/24/2012 1:45	-53.7948	22.3708	170	Male	Adult
113781	9/24/2012 2:00	-53.7948	22.2023	170	Male	Adult
113781	9/24/2012 2:15	-59.1743	21.6992	170	Male	Adult
113781	9/24/2012 2:30	-59.1743	21.6992	170	Male	Adult
113781	9/24/2012 2:45	-53.7948	22.0342	170	Male	Adult
113781	9/24/2012 3:00	-59.1743	22.2023	170	Male	Adult
113781	9/24/2012 3:15	-59.1743	22.0342	170	Male	Adult
113781	9/24/2012 3:30	-37.6564	24.0794	170	Male	Adult
113781	9/24/2012 3:45	-48.4153	23.0489	170	Male	Adult
113781	9/24/2012 4:00	-48.4153	24.0794	170	Male	Adult
113781	9/24/2012 4:15	-37.6564	26.1933	170	Male	Adult
113781	9/24/2012 4:30	-37.6564	25.127	170	Male	Adult
113781	9/24/2012 4:45	-43.0358	26.0142	170	Male	Adult
113781	9/24/2012 5:00	-53.7948	23.3906	170	Male	Adult
[truncated: 30,163 more rows]

## Sheet: tracks
Tag-ID	Latdec	Longdec	Latdec_popup	Longdec_popup	Most.Likely.Longitude	Most.Likely.Latitude
127998	6	-21.6667	15.4702	-24.3059
127999	15.6954	-28.8016	13.7289	-23.2476
136143	5.75333	-26.2845	6.2035	-25.183
136856	5.13333	-22.8333	6.32944	-21.4297	-22.875	5.125
136856	5.13333	-22.8333	6.32944	-21.4297	-22.9	5.15
136856	5.13333	-22.8333	6.32944	-21.4297	-23.05	5.175
136856	5.13333	-22.8333	6.32944	-21.4297	-23.125	5.175
136856	5.13333	-22.8333	6.32944	-21.4297	-23.125	5.175
136856	5.13333	-22.8333	6.32944	-21.4297	-23.05	5.225
136856	5.13333	-22.8333	6.32944	-21.4297	-22.925	5.325
136856	5.13333	-22.8333	6.32944	-21.4297	-22.875	5.375
136856	5.13333	-22.8333	6.32944	-21.4297	-22.725	5.5
136856	5.13333	-22.8333	6.32944	-21.4297	-22.575	5.625
136856	5.13333	-22.8333	6.32944	-21.4297	-22.4	5.75
136856	5.13333	-22.8333	6.32944	-21.4297	-22.225	5.875
136856	5.13333	-22.8333	6.32944	-21.4297	-22.075	6
136856	5.13333	-22.8333	6.32944	-21.4297	-21.875	6.125
136856	5.13333	-22.8333	6.32944	-21.4297	-21.85	6.15
136856	5.13333	-22.8333	6.32944	-21.4297	-21.825	6.15
136856	5.13333	-22.8333	6.32944	-21.4297	-21.725	6.2
136856	5.13333	-22.8333	6.32944	-21.4297	-21.6	6.3
136856	5.13333	-22.8333	6.32944	-21.4297	-21.45	6.35
136856	5.13333	-22.8333	6.32944	-21.4297	-21.45	6.35
160917	2.15	-21.1333	1.125	-14.539	-21.125	2.125
160917	2.15	-21.1333	1.125	-14.539	-21.175	2.1
160917	2.15	-21.1333	1.125	-14.539	-21.425	1.95
160917	2.15	-21.1333	1.125	-14.539	-21.65	1.85
160917	2.15	-21.1333	1.125	-14.539	-21.875	1.7
160917	2.15	-21.1333	1.125	-14.539	-21.9	1.675
160917	2.15	-21.1333	1.125	-14.539	-21.95	1.65
160917	2.15	-21.1333	1.125	-14.539	-22.05	1.625
160917	2.15	-21.1333	1.125	-14.539	-22.15	1.55
160917	2.15	-21.1333	1.125	-14.539	-22.2	1.5
160917	2.15	-21.1333	1.125	-14.539	-22.3	1.425
160917	2.15	-21.1333	1.125	-14.539	-22.3	1.425
160917	2.15	-21.1333	1.125	-14.539	-22.325	1.4
160917	2.15	-21.1333	1.125	-14.539	-22.4	1.35
160917	2.15	-21.1333	1.125	-14.539	-22.425	1.3
160917	2.15	-21.1333	1.125	-14.539	-22.5	1.2
160917	2.15	-21.1333	1.125	-14.539	-22.55	1.15
160917	2.15	-21.1333	1.125	-14.539	-22.6	1.1
160917	2.15	-21.1333	1.125	-14.539	-22.625	1.05
160917	2.15	-21.1333	1.125	-14.539	-22.675	0.975
160917	2.15	-21.1333	1.125	-14.539	-22.75	0.925
160917	2.15	-21.1333	1.125	-14.539	-22.825	0.85
160917	2.15	-21.1333	1.125	-14.539	-22.825	0.8
160917	2.15	-21.1333	1.125	-14.539	-22.825	0.675
160917	2.15	-21.1333	1.125	-14.539	-22.825	0.625
160917	2.15	-21.1333	1.125	-14.539	-22.825	0.55
160917	2.15	-21.1333	1.125	-14.539	-22.825	0.475
160917	2.15	-21.1333	1.125	-14.539	-22.825	0.475
160917	2.15	-21.1333	1.125	-14.539	-22.825	0.35
160917	2.15	-21.1333	1.125	-14.539	-22.825	0.25
160917	2.15	-21.1333	1.125	-14.539	-22.85	0.075
160917	2.15	-21.1333	1.125	-14.539	-22.85	-0.025
160917	2.15	-21.1333	1.125	-14.539	-22.875	-0.2
160917	2.15	-21.1333	1.125	-14.539	-22.9	-0.35
160917	2.15	-21.1333	1.125	-14.539	-22.925	-0.55
160917	2.15	-21.1333	1.125	-14.539	-23.05	-0.6
160917	2.15	-21.1333	1.125	-14.539	-23.15	-0.725
160917	2.15	-21.1333	1.125	-14.539	-23.15	-0.725
160917	2.15	-21.1333	1.125	-14.539	-23.125	-0.725
160917	2.15	-21.1333	1.125	-14.539	-23.075	-0.8
160917	2.15	-21.1333	1.125	-14.539	-23.05	-0.8
160917	2.15	-21.1333	1.125	-14.539	-22.95	-0.8
160917	2.15	-21.1333	1.125	-14.539	-22.95	-0.8
160917	2.15	-21.1333	1.125	-14.539	-22.9	-0.825
160917	2.15	-21.1333	1.125	-14.539	-22.85	-0.875
160917	2.15	-21.1333	1.125	-14.539	-22.9	-0.85
160917	2.15	-21.1333	1.125	-14.539	-23	-0.8
160917	2.15	-21.1333	1.125	-14.539	-23	-0.8
160917	2.15	-21.1333	1.125	-14.539	-23.075	-0.825
160917	2.15	-21.1333	1.125	-14.539	-23.175	-0.825
160917	2.15	-21.1333	1.125	-14.539	-23.225	-0.85
160917	2.15	-21.1333	1.125	-14.539	-23.225	-0.85
160917	2.15	-21.1333	1.125	-14.539	-23.275	-0.875
160917	2.15	-21.1333	1.125	-14.539	-23.25	-0.875
160917	2.15	-21.1333	1.125	-14.539	-23.2	-0.875
160917	2.15	-21.1333	1.125	-14.539	-23.2	-0.875
160917	2.15	-21.1333	1.125	-14.539	-23.2	-0.875
160917	2.15	-21.1333	1.125	-14.539	-23.15	-0.875
160917	2.15	-21.1333	1.125	-14.539	-23.125	-0.875
160917	2.15	-21.1333	1.125	-14.539	-23.1	-0.85
160917	2.15	-21.1333	1.125	-14.539	-23.075	-0.85
160917	2.15	-21.1333	1.125	-14.539	-23.05	-0.85
160917	2.15	-21.1333	1.125	-14.539	-23.025	-0.85
160917	2.15	-21.1333	1.125	-14.539	-22.95	-0.8
160917	2.15	-21.1333	1.125	-14.539	-22.875	-0.725
160917	2.15	-21.1333	1.125	-14.539	-22.825	-0.675
160917	2.15	-21.1333	1.125	-14.539	-22.75	-0.625
160917	2.15	-21.1333	1.125	-14.539	-22.75	-0.625
160917	2.15	-21.1333	1.125	-14.539	-22.675	-0.6
160917	2.15	-21.1333	1.125	-14.539	-22.625	-0.525
160917	2.15	-21.1333	1.125	-14.539	-22.575	-0.475
160917	2.15	-21.1333	1.125	-14.539	-22.475	-0.425
160917	2.15	-21.1333	1.125	-14.539	-22.475	-0.425
160917	2.15	-21.1333	1.125	-14.539	-22.375	-0.375
160917	2.15	-21.1333	1.125	-14.539	-22.225	-0.325
160917	2.15	-21.1333	1.125	-14.539	-22.15	-0.275
160917	2.15	-21.1333	1.125	-14.539	-22.05	-0.2
160917	2.15	-21.1333	1.125	-14.539	-22.05	-0.2
160917	2.15	-21.1333	1.125	-14.539	-21.925	-0.125
160917	2.15	-21.1333	1.125	-14.539	-21.8	-0.05
160917	2.15	-21.1333	1.125	-14.539	-21.675	0.05
160917	2.15	-21.1333	1.125	-14.539	-21.6	0.1
160917	2.15	-21.1333	1.125	-14.539	-21.6	0.1
160917	2.15	-21.1333	1.125	-14.539	-21.45	0.15
160917	2.15	-21.1333	1.125	-14.539	-21.325	0.225
160917	2.15	-21.1333	1.125	-14.539	-21.225	0.275
160917	2.15	-21.1333	1.125	-14.539	-21.225	0.275
160917	2.15	-21.1333	1.125	-14.539	-21.1	0.3
160917	2.15	-21.1333	1.125	-14.539	-20.975	0.325
160917	2.15	-21.1333	1.125	-14.539	-20.85	0.35
160917	2.15	-21.1333	1.125	-14.539	-20.75	0.375
160917	2.15	-21.1333	1.125	-14.539	-20.625	0.425
160917	2.15	-21.1333	1.125	-14.539	-20.625	0.425
160917	2.15	-21.1333	1.125	-14.539	-20.575	0.45
160917	2.15	-21.1333	1.125	-14.539	-20.425	0.525
160917	2.15	-21.1333	1.125	-14.539	-20.4	0.575
160917	2.15	-21.1333	1.125	-14.539	-20.3	0.75
160917	2.15	-21.1333	1.125	-14.539	-20.225	0.85
160917	2.15	-21.1333	1.125	-14.539	-20.175	0.925
160917	2.15	-21.1333	1.125	-14.539	-20.125	1.05
160917	2.15	-21.1333	1.125	-14.539	-20.125	1.05
160917	2.15	-21.1333	1.125	-14.539	-20.1	1.075
160917	2.15	-21.1333	1.125	-14.539	-20.075	1.125
160917	2.15	-21.1333	1.125	-14.539	-20.025	1.175
160917	2.15	-21.1333	1.125	-14.539	-20	1.2
160917	2.15	-21.1333	1.125	-14.539	-19.975	1.2
160917	2.15	-21.1333	1.125	-14.539	-19.975	1.2
160917	2.15	-21.1333	1.125	-14.539	-19.975	1.2
160917	2.15	-21.1333	1.125	-14.539	-19.95	1.2
160917	2.15	-21.1333	1.125	-14.539	-19.9	1.2
160917	2.15	-21.1333	1.125	-14.539	-19.85	1.2
160917	2.15	-21.1333	1.125	-14.539	-19.775	1.175
160917	2.15	-21.1333	1.125	-14.539	-19.7	1.175
160917	2.15	-21.1333	1.125	-14.539	-19.625	1.15
160917	2.15	-21.1333	1.125	-14.539	-19.55	1.15
160917	2.15	-21.1333	1.125	-14.539	-19.425	1.125
160917	2.15	-21.1333	1.125	-14.539	-19.325	1.125
160917	2.15	-21.1333	1.125	-14.539	-19.225	1.1
160917	2.15	-21.1333	1.125	-14.539	-19.125	1.1
160917	2.15	-21.1333	1.125	-14.539	-18.9	1.05
160917	2.15	-21.1333	1.125	-14.539	-18.75	1.05
160917	2.15	-21.1333	1.125	-14.539	-18.625	1.05
160917	2.15	-21.1333	1.125	-14.539	-18.6	1.05
160917	2.15	-21.1333	1.125	-14.539	-18.475	0.9
160917	2.15	-21.1333	1.125	-14.539	-18.475	0.9
160917	2.15	-21.1333	1.125	-14.539	-18.35	0.85
160917	2.15	-21.1333	1.125	-14.539	-18.15	0.7
160917	2.15	-21.1333	1.125	-14.539	-18.025	0.625
160917	2.15	-21.1333	1.125	-14.539	-17.85	0.575
160917	2.15	-21.1333	1.125	-14.539	-17.85	0.575
160917	2.15	-21.1333	1.125	-14.539	-17.7	0.475
160917	2.15	-21.1333	1.125	-14.539	-17.525	0.375
160917	2.15	-21.1333	1.125	-14.539	-17.375	0.3
160917	2.15	-21.1333	1.125	-14.539	-17.225	0.225
160917	2.15	-21.1333	1.125	-14.539	-17.225	0.225
160917	2.15	-21.1333	1.125	-14.539	-17.1	0.125
160917	2.15	-21.1333	1.125	-14.539	-16.9	0.05
160917	2.15	-21.1333	1.125	-14.539	-16.85	0
160917	2.15	-21.1333	1.125	-14.539	-16.8	-0.05
160917	2.15	-21.1333	1.125	-14.539	-16.8	-0.05
160917	2.15	-21.1333	1.125	-14.539	-16.7	-0.1
160917	2.15	-21.1333	1.125	-14.539	-16.625	-0.15
160917	2.15	-21.1333	1.125	-14.539	-16.575	-0.2
160917	2.15	-21.1333	1.125	-14.539	-16.5	-0.25
160917	2.15	-21.1333	1.125	-14.539	-16.5	-0.25
160917	2.15	-21.1333	1.125	-14.539	-16.425	-0.3
160917	2.15	-21.1333	1.125	-14.539	-16.375	-0.35
160917	2.15	-21.1333	1.125	-14.539	-16.3	-0.4
160917	2.15	-21.1333	1.125	-14.539	-16.25	-0.425
160917	2.15	-21.1333	1.125	-14.539	-16.25	-0.425
160917	2.15	-21.1333	1.125	-14.539	-16.175	-0.5
160917	2.15	-21.1333	1.125	-14.539	-16.1	-0.575
160917	2.15	-21.1333	1.125	-14.539	-16.05	-0.6
160917	2.15	-21.1333	1.125	-14.539	-15.975	-0.65
160917	2.15	-21.1333	1.125	-14.539	-15.975	-0.65
160917	2.15	-21.1333	1.125	-14.539	-15.9	-0.7
160917	2.15	-21.1333	1.125	-14.539	-15.825	-0.8
160917	2.15	-21.1333	1.125	-14.539	-15.8	-0.825
160917	2.15	-21.1333	1.125	-14.539	-15.75	-0.875
160917	2.15	-21.1333	1.125	-14.539	-15.75	-0.875
160917	2.15	-21.1333	1.125	-14.539	-15.725	-0.925
160917	2.15	-21.1333	1.125	-14.539	-15.725	-1
160917	2.15	-21.1333	1.125	-14.539	-15.7	-1.075
160917	2.15	-21.1333	1.125	-14.539	-15.7	-1.075
160917	2.15	-21.1333	1.125	-14.539	-15.7	-1.15
160917	2.15	-21.1333	1.125	-14.539	-15.7	-1.25
160917	2.15	-21.1333	1.125	-14.539	-15.7	-1.35
160917	2.15	-21.1333	1.125	-14.539	-15.725	-1.4
160917	2.15	-21.1333	1.125	-14.539	-15.775	-1.475
160917	2.15	-21.1333	1.125	-14.539	-15.775	-1.475
160917	2.15	-21.1333	1.125	-14.539	-15.825	-1.575
160917	2.15	-21.1333	1.125	-14.539	-15.875	-1.65
160917	2.15	-21.1333	1.125	-14.539	-15.925	-1.7
160917	2.15	-21.1333	1.125	-14.539	-15.925	-1.7
160917	2.15	-21.1333	1.125	-14.539	-15.95	-1.8
160917	2.15	-21.1333	1.125	-14.539	-15.9	-1.825
160917	2.15	-21.1333	1.125	-14.539	-15.875	-1.825
160917	2.15	-21.1333	1.125	-14.539	-15.85	-1.825
160917	2.15	-21.1333	1.125	-14.539	-15.85	-1.85
160917	2.15	-21.1333	1.125	-14.539	-15.85	-1.85
160917	2.15	-21.1333	1.125	-14.539	-15.875	-1.9
160917	2.15	-21.1333	1.125	-14.539	-15.9	-2.075
160917	2.15	-21.1333	1.125	-14.539	-15.95	-2.15
160917	2.15	-21.1333	1.125	-14.539	-16.05	-2.2
160917	2.15	-21.1333	1.125	-14.539	-16.05	-2.2
160917	2.15	-21.1333	1.125	-14.539	-16.1	-2.275
160917	2.15	-21.1333	1.125	-14.539	-16.15	-2.35
160917	2.15	-21.1333	1.125	-14.539	-16.15	-2.375
160917	2.15	-21.1333	1.125	-14.539	-16.15	-2.375
160917	2.15	-21.1333	1.125	-14.539	-16.175	-2.5
160917	2.15	-21.1333	1.125	-14.539	-16.2	-2.625
160917	2.15	-21.1333	1.125	-14.539	-16.2	-2.725
160917	2.15	-21.1333	1.125	-14.539	-16.2	-2.8
160917	2.15	-21.1333	1.125	-14.539	-16.2	-2.825
160917	2.15	-21.1333	1.125	-14.539	-16.2	-2.875
160917	2.15	-21.1333	1.125	-14.539	-16.2	-2.975
160917	2.15	-21.1333	1.125	-14.539	-16.175	-3.075
160917	2.15	-21.1333	1.125	-14.539	-16.175	-3.15
160917	2.15	-21.1333	1.125	-14.539	-16.15	-3.175
160917	2.15	-21.1333	1.125	-14.539	-16.15	-3.2
160917	2.15	-21.1333	1.125	-14.539	-16.15	-3.3
160917	2.15	-21.1333	1.125	-14.539	-16.15	-3.375
160917	2.15	-21.1333	1.125	-14.539	-16.15	-3.45
160917	2.15	-21.1333	1.125	-14.539	-16.175	-3.475
160917	2.15	-21.1333	1.125	-14.539	-16.175	-3.5
160917	2.15	-21.1333	1.125	-14.539	-16.075	-3.5
160917	2.15	-21.1333	1.125	-14.539	-15.9	-3.5
160917	2.15	-21.1333	1.125	-14.539	-15.8	-3.5
160917	2.15	-21.1333	1.125	-14.539	-15.625	-3.525
160917	2.15	-21.1333	1.125	-14.539	-15.625	-3.525
160917	2.15	-21.1333	1.125	-14.539	-15.525	-3.5
160917	2.15	-21.1333	1.125	-14.539	-15.35	-3.5
160917	2.15	-21.1333	1.125	-14.539	-15.2	-3.5
160917	2.15	-21.1333	1.125	-14.539	-15.2	-3.5
160917	2.15	-21.1333	1.125	-14.539	-15.075	-3.475
160917	2.15	-21.1333	1.125	-14.539	-14.925	-3.475
160917	2.15	-21.1333	1.125	-14.539	-14.775	-3.45
160917	2.15	-21.1333	1.125	-14.539	-14.725	-3.425
160917	2.15	-21.1333	1.125	-14.539	-14.675	-3.375
160917	2.15	-21.1333	1.125	-14.539	-14.675	-3.375
160917	2.15	-21.1333	1.125	-14.539	-14.625	-3.35
160917	2.15	-21.1333	1.125	-14.539	-14.575	-3.3
160917	2.15	-21.1333	1.125	-14.539	-14.525	-3.225
160917	2.15	-21.1333	1.125	-14.539	-14.5	-3.2
160917	2.15	-21.1333	1.125	-14.539	-14.5	-3.2
160917	2.15	-21.1333	1.125	-14.539	-14.45	-3.175
160917	2.15	-21.1333	1.125	-14.539	-14.4	-3.125
160917	2.15	-21.1333	1.125	-14.539	-14.4	-3.1
160917	2.15	-21.1333	1.125	-14.539	-14.375	-3.1
160917	2.15	-21.1333	1.125	-14.539	-14.375	-3.075
160917	2.15	-21.1333	1.125	-14.539	-14.35	-2.95
160917	2.15	-21.1333	1.125	-14.539	-14.325	-2.825
160917	2.15	-21.1333	1.125	-14.539	-14.275	-2.725
160917	2.15	-21.1333	1.125	-14.539	-14.2	-2.625
160917	2.15	-21.1333	1.125	-14.539	-14.2	-2.625
160917	2.15	-21.1333	1.125	-14.539	-14.15	-2.55
160917	2.15	-21.1333	1.125	-14.539	-14.1	-2.475
160917	2.15	-21.1333	1.125	-14.539	-14.075	-2.4
160917	2.15	-21.1333	1.125	-14.539	-13.975	-2.275
160917	2.15	-21.1333	1.125	-14.539	-13.975	-2.275
160917	2.15	-21.1333	1.125	-14.539	-13.975	-2.2
160917	2.15	-21.1333	1.125	-14.539	-13.95	-2.05
160917	2.15	-21.1333	1.125	-14.539	-13.825	-1.95
160917	2.15	-21.1333	1.125	-14.539	-13.775	-1.925
160917	2.15	-21.1333	1.125	-14.539	-13.675	-1.925
160917	2.15	-21.1333	1.125	-14.539	-13.575	-1.95
160917	2.15	-21.1333	1.125	-14.539	-13.375	-1.95
160917	2.15	-21.1333	1.125	-14.539	-13.25	-1.95
160917	2.15	-21.1333	1.125	-14.539	-13.15	-1.9
160917	2.15	-21.1333	1.125	-14.539	-13.1	-1.925
160917	2.15	-21.1333	1.125	-14.539	-12.95	-2.075
160917	2.15	-21.1333	1.125	-14.539	-12.85	-2.125
160917	2.15	-21.1333	1.125	-14.539	-12.75	-2.15
160917	2.15	-21.1333	1.125	-14.539	-12.675	-2.15
160917	2.15	-21.1333	1.125	-14.539	-12.65	-2.15
160917	2.15	-21.1333	1.125	-14.539	-12.575	-2.15
160917	2.15	-21.1333	1.125	-14.539	-12.45	-2.15
160917	2.15	-21.1333	1.125	-14.539	-12.375	-2.15
160917	2.15	-21.1333	1.125	-14.539	-12.275	-2.15
160917	2.15	-21.1333	1.125	-14.539	-12.275	-2.15
160917	2.15	-21.1333	1.125	-14.539	-12.225	-2.15
160917	2.15	-21.1333	1.125	-14.539	-12.175	-2.15
160917	2.15	-21.1333	1.125	-14.539	-12.15	-2.15
160917	2.15	-21.1333	1.125	-14.539	-12.125	-2.15
160917	2.15	-21.1333	1.125	-14.539	-12.125	-2.15
160917	2.15	-21.1333	1.125	-14.539	-12.1	-2.125
160917	2.15	-21.1333	1.125	-14.539	-12.025	-2.1
160917	2.15	-21.1333	1.125	-14.539	-12.025	-2.075
160917	2.15	-21.1333	1.125	-14.539	-12.025	-2.1
160917	2.15	-21.1333	1.125	-14.539	-12.025	-2.1
160917	2.15	-21.1333	1.125	-14.539	-11.975	-2.05
160917	2.15	-21.1333	1.125	-14.539	-11.925	-1.825
160917	2.15	-21.1333	1.125	-14.539	-11.9	-1.75
160917	2.15	-21.1333	1.125	-14.539	-11.85	-1.55
160917	2.15	-21.1333	1.125	-14.539	-11.825	-1.475
160917	2.15	-21.1333	1.125	-14.539	-11.775	-1.4
160917	2.15	-21.1333	1.125	-14.539	-11.75	-1.325
160917	2.15	-21.1333	1.125	-14.539	-11.75	-1.325
160917	2.15	-21.1333	1.125	-14.539	-11.75	-1.325
160917	2.15	-21.1333	1.125	-14.539	-11.725	-1.275
160917	2.15	-21.1333	1.125	-14.539	-11.675	-1.2
160917	2.15	-21.1333	1.125	-14.539	-11.65	-1.15
160917	2.15	-21.1333	1.125	-14.539	-11.625	-1.1
160917	2.15	-21.1333	1.125	-14.539	-11.625	-1.1
160917	2.15	-21.1333	1.125	-14.539	-11.6	-1.025
160917	2.15	-21.1333	1.125	-14.539	-11.55	-0.9
160917	2.15	-21.1333	1.125	-14.539	-11.6	-0.775
160917	2.15	-21.1333	1.125	-14.539	-11.625	-0.625
160917	2.15	-21.1333	1.125	-14.539	-11.625	-0.625
160917	2.15	-21.1333	1.125	-14.539	-11.7	-0.525
160917	2.15	-21.1333	1.125	-14.539	-11.8	-0.4
160917	2.15	-21.1333	1.125	-14.539	-11.875	-0.225
160917	2.15	-21.1333	1.125	-14.539	-11.875	-0.225
160917	2.15	-21.1333	1.125	-14.539	-11.925	-0.175
160917	2.15	-21.1333	1.125	-14.539	-11.975	-0.075
160917	2.15	-21.1333	1.125	-14.539	-12.075	0.075
160917	2.15	-21.1333	1.125	-14.539	-12.1	0.15
160917	2.15	-21.1333	1.125	-14.539	-12.15	0.25
160917	2.15	-21.1333	1.125	-14.539	-12.15	0.25
160917	2.15	-21.1333	1.125	-14.539	-12.175	0.375
160917	2.15	-21.1333	1.125	-14.539	-12.275	0.525
160917	2.15	-21.1333	1.125	-14.539	-12.325	0.625
160917	2.15	-21.1333	1.125	-14.539	-12.325	0.625
160917	2.15	-21.1333	1.125	-14.539	-12.325	0.725
160917	2.15	-21.1333	1.125	-14.539	-12.375	0.825
160917	2.15	-21.1333	1.125	-14.539	-12.475	0.975
160917	2.15	-21.1333	1.125	-14.539	-12.55	1.1
160917	2.15	-21.1333	1.125	-14.539	-12.6	1.15
160917	2.15	-21.1333	1.125	-14.539	-12.6	1.15
160917	2.15	-21.1333	1.125	-14.539	-12.6	1.15
160917	2.15	-21.1333	1.125	-14.539	-12.65	1.15
160917	2.15	-21.1333	1.125	-14.539	-12.85	1.225
160917	2.15	-21.1333	1.125	-14.539	-12.925	1.2
160917	2.15	-21.1333	1.125	-14.539	-12.925	1.2
160917	2.15	-21.1333	1.125	-14.539	-13.075	1.275
160917	2.15	-21.1333	1.125	-14.539	-13.175	1.3
160917	2.15	-21.1333	1.125	-14.539	-13.3	1.3
160917	2.15	-21.1333	1.125	-14.539	-13.4	1.25
160917	2.15	-21.1333	1.125	-14.539	-13.4	1.25
160917	2.15	-21.1333	1.125	-14.539	-13.575	1.275
160917	2.15	-21.1333	1.125	-14.539	-13.725	1.275
160917	2.15	-21.1333	1.125	-14.539	-13.875	1.225
160917	2.15	-21.1333	1.125	-14.539	-14.025	1.2
160917	2.15	-21.1333	1.125	-14.539	-14.025	1.2
160917	2.15	-21.1333	1.125	-14.539	-14.15	1.175
160917	2.15	-21.1333	1.125	-14.539	-14.375	1.125
160917	2.15	-21.1333	1.125	-14.539	-14.4	1.125
162392	12.2167	-22.2667	-15.48	10.497	-22.3	12.175
162392	12.2167	-22.2667	-15.48	10.497	-22.25	12.175
162392	12.2167	-22.2667	-15.48	10.497	-22.225	12.2
162392	12.2167	-22.2667	-15.48	10.497	-22.2	12.175
162392	12.2167	-22.2667	-15.48	10.497	-22.2	12.175
162392	12.2167	-22.2667	-15.48	10.497	-22.15	12.175
162392	12.2167	-22.2667	-15.48	10.497	-22.1	12.175
162392	12.2167	-22.2667	-15.48	10.497	-22.05	12.15
162392	12.2167	-22.2667	-15.48	10.497	-21.975	12.2
162392	12.2167	-22.2667	-15.48	10.497	-21.925	12.2
162392	12.2167	-22.2667	-15.48	10.497	-21.9	12.2
162392	12.2167	-22.2667	-15.48	10.497	-21.875	12.2
162392	12.2167	-22.2667	-15.48	10.497	-21.875	12.2
162392	12.2167	-22.2667	-15.48	10.497	-21.85	12.225
162392	12.2167	-22.2667	-15.48	10.497	-21.825	12.225
162392	12.2167	-22.2667	-15.48	10.497	-21.8	12.25
162392	12.2167	-22.2667	-15.48	10.497	-21.775	12.25
162392	12.2167	-22.2667	-15.48	10.497	-21.775	12.275
162392	12.2167	-22.2667	-15.48	10.497	-21.775	12.275
162392	12.2167	-22.2667	-15.48	10.497	-21.725	12.275
162392	12.2167	-22.2667	-15.48	10.497	-21.675	12.275
162392	12.2167	-22.2667	-15.48	10.497	-21.65	12.275
162392	12.2167	-22.2667	-15.48	10.497	-21.65	12.25
162392	12.2167	-22.2667	-15.48	10.497	-21.65	12.275
162392	12.2167	-22.2667	-15.48	10.497	-21.625	12.325
162392	12.2167	-22.2667	-15.48	10.497	-21.625	12.35
162392	12.2167	-22.2667	-15.48	10.497	-21.625	12.35
162392	12.2167	-22.2667	-15.48	10.497	-21.65	12.275
162392	12.2167	-22.2667	-15.48	10.497	-21.65	12.275
162392	12.2167	-22.2667	-15.48	10.497	-21.625	12.375
162392	12.2167	-22.2667	-15.48	10.497	-21.625	12.425
162392	12.2167	-22.2667	-15.48	10.497	-21.575	12.45
162392	12.2167	-22.2667	-15.48	10.497	-21.525	12.4
162392	12.2167	-22.2667	-15.48	10.497	-21.525	12.4
162392	12.2167	-22.2667	-15.48	10.497	-21.525	12.425
162392	12.2167	-22.2667	-15.48	10.497	-21.55	12.4
162392	12.2167	-22.2667	-15.48	10.497	-21.55	12.35
162392	12.2167	-22.2667	-15.48	10.497	-21.575	12.325
162392	12.2167	-22.2667	-15.48	10.497	-21.575	12.325
162392	12.2167	-22.2667	-15.48	10.497	-21.575	12.275
162392	12.2167	-22.2667	-15.48	10.497	-21.55	12.225
162392	12.2167	-22.2667	-15.48	10.497	-21.55	12.2
162392	12.2167	-22.2667	-15.48	10.497	-21.525	12.15
162392	12.2167	-22.2667	-15.48	10.497	-21.525	12.15
162392	12.2167	-22.2667	-15.48	10.497	-21.425	12.125
162392	12.2167	-22.2667	-15.48	10.497	-21.3	12.1
162392	12.2167	-22.2667	-15.48	10.497	-21.2	12.075
162392	12.2167	-22.2667	-15.48	10.497	-21.125	12.075
162392	12.2167	-22.2667	-15.48	10.497	-21.125	12.075
162392	12.2167	-22.2667	-15.48	10.497	-21.05	12.025
162392	12.2167	-22.2667	-15.48	10.497	-20.9	11.95
162392	12.2167	-22.2667	-15.48	10.497	-20.85	11.9
162392	12.2167	-22.2667	-15.48	10.497	-20.825	11.9
162392	12.2167	-22.2667	-15.48	10.497	-20.75	11.9
162392	12.2167	-22.2667	-15.48	10.497	-20.675	11.875
162392	12.2167	-22.2667	-15.48	10.497	-20.575	11.825
162392	12.2167	-22.2667	-15.48	10.497	-20.525	11.8
162392	12.2167	-22.2667	-15.48	10.497	-20.45	11.775
162392	12.2167	-22.2667	-15.48	10.497	-20.45	11.775
162392	12.2167	-22.2667	-15.48	10.497	-20.4	11.75
162392	12.2167	-22.2667	-15.48	10.497	-20.35	11.675
162392	12.2167	-22.2667	-15.48	10.497	-20.3	11.625
162392	12.2167	-22.2667	-15.48	10.497	-20.125	11.525
162392	12.2167	-22.2667	-15.48	10.497	-19.975	11.425
162392	12.2167	-22.2667	-15.48	10.497	-19.9	11.375
162392	12.2167	-22.2667	-15.48	10.497	-19.9	11.375
162392	12.2167	-22.2667	-15.48	10.497	-19.85	11.3
162392	12.2167	-22.2667	-15.48	10.497	-19.725	11.225
162392	12.2167	-22.2667	-15.48	10.497	-19.7	11.175
162392	12.2167	-22.2667	-15.48	10.497	-19.65	11.15
162392	12.2167	-22.2667	-15.48	10.497	-19.65	11.15
162392	12.2167	-22.2667	-15.48	10.497	-19.6	11.125
162392	12.2167	-22.2667	-15.48	10.497	-19.5	11.05
162392	12.2167	-22.2667	-15.48	10.497	-19.425	11
162392	12.2167	-22.2667	-15.48	10.497	-19.375	10.95
162392	12.2167	-22.2667	-15.48	10.497	-19.35	10.95
162392	12.2167	-22.2667	-15.48	10.497	-19.35	10.925
162392	12.2167	-22.2667	-15.48	10.497	-19.325	10.875
162392	12.2167	-22.2667	-15.48	10.497	-19.325	10.85
162392	12.2167	-22.2667	-15.48	10.497	-19.325	10.8
162392	12.2167	-22.2667	-15.48	10.497	-19.325	10.8
162392	12.2167	-22.2667	-15.48	10.497	-19.35	10.725
162392	12.2167	-22.2667	-15.48	10.497	-19.4	10.65
162392	12.2167	-22.2667	-15.48	10.497	-19.425	10.6
162392	12.2167	-22.2667	-15.48	10.497	-19.475	10.55
162392	12.2167	-22.2667	-15.48	10.497	-19.475	10.55
162392	12.2167	-22.2667	-15.48	10.497	-19.575	10.5
162392	12.2167	-22.2667	-15.48	10.497	-19.65	10.425
162392	12.2167	-22.2667	-15.48	10.497	-19.675	10.375
162392	12.2167	-22.2667	-15.48	10.497	-19.7	10.225
162392	12.2167	-22.2667	-15.48	10.497	-19.7	10.225
162392	12.2167	-22.2667	-15.48	10.497	-19.75	10.2
162392	12.2167	-22.2667	-15.48	10.497	-19.85	10.1
162392	12.2167	-22.2667	-15.48	10.497	-19.925	10.025
162392	12.2167	-22.2667	-15.48	10.497	-20.025	9.975
162392	12.2167	-22.2667	-15.48	10.497	-20.05	9.95
162392	12.2167	-22.2667	-15.48	10.497	-20.125	9.95
162392	12.2167	-22.2667	-15.48	10.497	-20.25	9.9
162392	12.2167	-22.2667	-15.48	10.497	-20.275	9.875
162392	12.2167	-22.2667	-15.48	10.497	-20.3	9.85
162392	12.2167	-22.2667	-15.48	10.497	-20.3	9.85
162392	12.2167	-22.2667	-15.48	10.497	-20.35	9.75
162392	12.2167	-22.2667	-15.48	10.497	-20.375	9.625
162392	12.2167	-22.2667	-15.48	10.497	-20.375	9.525
162392	12.2167	-22.2667	-15.48	10.497	-20.375	9.525
162392	12.2167	-22.2667	-15.48	10.497	-20.35	9.45
162392	12.2167	-22.2667	-15.48	10.497	-20.375	9.35
162392	12.2167	-22.2667	-15.48	10.497	-20.375	9.25
162392	12.2167	-22.2667	-15.48	10.497	-20.35	9.225
162392	12.2167	-22.2667	-15.48	10.497	-20.3	9.25
162392	12.2167	-22.2667	-15.48	10.497	-20.275	9.075
162392	12.2167	-22.2667	-15.48	10.497	-20.2	8.875
162392	12.2167	-22.2667	-15.48	10.497	-20.15	8.675
162392	12.2167	-22.2667	-15.48	10.497	-20.125	8.55
162392	12.2167	-22.2667	-15.48	10.497	-20.1	8.4
162392	12.2167	-22.2667	-15.48	10.497	-20.1	8.4
162392	12.2167	-22.2667	-15.48	10.497	-20.125	8.325
162392	12.2167	-22.2667	-15.48	10.497	-20.175	8.175
162392	12.2167	-22.2667	-15.48	10.497	-20.225	8.1
162392	12.2167	-22.2667	-15.48	10.497	-20.25	7.975
162392	12.2167	-22.2667	-15.48	10.497	-20.275	7.975
162392	12.2167	-22.2667	-15.48	10.497	-20.2	7.925
162392	12.2167	-22.2667	-15.48	10.497	-20.125	7.85
162392	12.2167	-22.2667	-15.48	10.497	-20.1	7.775
162392	12.2167	-22.2667	-15.48	10.497	-20.075	7.675
162392	12.2167	-22.2667	-15.48	10.497	-20.075	7.675
162392	12.2167	-22.2667	-15.48	10.497	-20.025	7.625
162392	12.2167	-22.2667	-15.48	10.497	-19.975	7.55
162392	12.2167	-22.2667	-15.48	10.497	-19.975	7.5
162392	12.2167	-22.2667	-15.48	10.497	-20	7.475
162392	12.2167	-22.2667	-15.48	10.497	-20	7.45
162392	12.2167	-22.2667	-15.48	10.497	-19.975	7.4
162392	12.2167	-22.2667	-15.48	10.497	-19.925	7.35
162392	12.2167	-22.2667	-15.48	10.497	-19.9	7.3
162392	12.2167	-22.2667	-15.48	10.497	-19.9	7.3
162392	12.2167	-22.2667	-15.48	10.497	-19.875	7.25
162392	12.2167	-22.2667	-15.48	10.497	-19.825	7.2
162392	12.2167	-22.2667	-15.48	10.497	-19.675	7.15
162392	12.2167	-22.2667	-15.48	10.497	-19.675	7.125
162392	12.2167	-22.2667	-15.48	10.497	-19.675	7.05
162392	12.2167	-22.2667	-15.48	10.497	-19.675	7.05
162392	12.2167	-22.2667	-15.48	10.497	-19.675	7.05
162392	12.2167	-22.2667	-15.48	10.497	-19.675	7.025
162392	12.2167	-22.2667	-15.48	10.497	-19.675	7.025
162392	12.2167	-22.2667	-15.48	10.497	-19.7	7.025
162392	12.2167	-22.2667	-15.48	10.497	-19.7	7.025
162392	12.2167	-22.2667	-15.48	10.497	-19.7	7.05
162392	12.2167	-22.2667	-15.48	10.497	-19.725	7.1
162392	12.2167	-22.2667	-15.48	10.497	-19.75	7.1
162392	12.2167	-22.2667	-15.48	10.497	-19.75	7.1
162392	12.2167	-22.2667	-15.48	10.497	-19.7	7.125
162392	12.2167	-22.2667	-15.48	10.497	-19.675	7.15
162392	12.2167	-22.2667	-15.48	10.497	-19.65	7.15
162392	12.2167	-22.2667	-15.48	10.497	-19.65	7.15
162392	12.2167	-22.2667	-15.48	10.497	-19.65	7.15
162392	12.2167	-22.2667	-15.48	10.497	-19.65	7.15
162392	12.2167	-22.2667	-15.48	10.497	-19.65	7.15
162392	12.2167	-22.2667	-15.48	10.497	-19.65	7.15
162392	12.2167	-22.2667	-15.48	10.497	-19.65	7.125
162392	12.2167	-22.2667	-15.48	10.497	-19.65	7.125
162392	12.2167	-22.2667	-15.48	10.497	-19.7	7.15
162392	12.2167	-22.2667	-15.48	10.497	-19.75	7.125
162392	12.2167	-22.2667	-15.48	10.497	-19.8	7.275
162392	12.2167	-22.2667	-15.48	10.497	-19.825	7.3
162392	12.2167	-22.2667	-15.48	10.497	-19.85	7.275
162392	12.2167	-22.2667	-15.48	10.497	-19.925	7.15
162392	12.2167	-22.2667	-15.48	10.497	-19.95	7.1
162392	12.2167	-22.2667	-15.48	10.497	-20	7.05
162392	12.2167	-22.2667	-15.48	10.497	-20.05	6.925
162392	12.2167	-22.2667	-15.48	10.497	-20.05	6.925
162392	12.2167	-22.2667	-15.48	10.497	-20.075	6.925
162392	12.2167	-22.2667	-15.48	10.497	-20.15	6.9
162392	12.2167	-22.2667	-15.48	10.497	-20.225	6.875
162392	12.2167	-22.2667	-15.48	10.497	-20.25	6.85
162392	12.2167	-22.2667	-15.48	10.497	-20.3	6.825
162392	12.2167	-22.2667	-15.48	10.497	-20.35	6.775
162392	12.2167	-22.2667	-15.48	10.497	-20.4	5.625
162392	12.2167	-22.2667	-15.48	10.497	-20.4	5.65
162392	12.2167	-22.2667	-15.48	10.497	-20.4	5.55
162392	12.2167	-22.2667	-15.48	10.497	-20.35	5.475
162392	12.2167	-22.2667	-15.48	10.497	-20.225	5.325
162392	12.2167	-22.2667	-15.48	10.497	-20.15	5.275
162392	12.2167	-22.2667	-15.48	10.497	-20.075	5.225
162392	12.2167	-22.2667	-15.48	10.497	-20.075	5.225
162392	12.2167	-22.2667	-15.48	10.497	-19.925	5.2
162392	12.2167	-22.2667	-15.48	10.497	-19.725	5.15
162392	12.2167	-22.2667	-15.48	10.497	-19.6	5.15
162392	12.2167	-22.2667	-15.48	10.497	-19.425	5.125
162392	12.2167	-22.2667	-15.48	10.497	-19.4	5.125
162392	12.2167	-22.2667	-15.48	10.497	-19.325	5.1
162392	12.2167	-22.2667	-15.48	10.497	-19.125	5.075
162392	12.2167	-22.2667	-15.48	10.497	-19	5.05
162392	12.2167	-22.2667	-15.48	10.497	-18.825	5.05
162392	12.2167	-22.2667	-15.48	10.497	-18.825	5.05
162392	12.2167	-22.2667	-15.48	10.497	-18.675	5
162392	12.2167	-22.2667	-15.48	10.497	-18.5	4.925
162392	12.2167	-22.2667	-15.48	10.497	-18.5	4.9
162392	12.2167	-22.2667	-15.48	10.497	-18.5	4.85
162392	12.2167	-22.2667	-15.48	10.497	-18.5	4.825
162392	12.2167	-22.2667	-15.48	10.497	-18.5	4.8
162392	12.2167	-22.2667	-15.48	10.497	-18.5	4.775
162392	12.2167	-22.2667	-15.48	10.497	-18.5	4.725
162392	12.2167	-22.2667	-15.48	10.497	-18.425	4.725
162392	12.2167	-22.2667	-15.48	10.497	-18.375	4.7
162392	12.2167	-22.2667	-15.48	10.497	-18.4	4.65
162392	12.2167	-22.2667	-15.48	10.497	-18.4	4.5
162392	12.2167	-22.2667	-15.48	10.497	-18.425	4.5
162392	12.2167	-22.2667	-15.48	10.497	-18.375	4.55
162392	12.2167	-22.2667	-15.48	10.497	-18.3	4.5
162392	12.2167	-22.2667	-15.48	10.497	-18.225	4.45
162392	12.2167	-22.2667	-15.48	10.497	-18.225	4.45
162392	12.2167	-22.2667	-15.48	10.497	-18.15	4.525
162392	12.2167	-22.2667	-15.48	10.497	-18.1	4.575
162392	12.2167	-22.2667	-15.48	10.497	-18.025	4.625
162392	12.2167	-22.2667	-15.48	10.497	-17.95	4.625
162392	12.2167	-22.2667	-15.48	10.497	-17.875	4.675
162392	12.2167	-22.2667	-15.48	10.497	-17.875	4.675
162392	12.2167	-22.2667	-15.48	10.497	-17.8	4.625
162392	12.2167	-22.2667	-15.48	10.497	-17.65	4.6
162392	12.2167	-22.2667	-15.48	10.497	-17.575	4.6
162392	12.2167	-22.2667	-15.48	10.497	-17.475	4.6
162392	12.2167	-22.2667	-15.48	10.497	-17.45	4.6
162392	12.2167	-22.2667	-15.48	10.497	-17.325	4.6
162392	12.2167	-22.2667	-15.48	10.497	-17.15	4.65
162392	12.2167	-22.2667	-15.48	10.497	-17.05	4.775
162392	12.2167	-22.2667	-15.48	10.497	-16.9	4.6
162392	12.2167	-22.2667	-15.48	10.497	-16.8	4.55
162392	12.2167	-22.2667	-15.48	10.497	-16.65	4.525
162392	12.2167	-22.2667	-15.48	10.497	-16.6	4.55
162392	12.2167	-22.2667	-15.48	10.497	-16.525	4.275
162392	12.2167	-22.2667	-15.48	10.497	-16.45	4.275
162392	12.2167	-22.2667	-15.48	10.497	-16.375	4.25
162392	12.2167	-22.2667	-15.48	10.497	-16.35	4.225
162392	12.2167	-22.2667	-15.48	10.497	-16.35	4.225
162392	12.2167	-22.2667	-15.48	10.497	-16.325	4.275
162392	12.2167	-22.2667	-15.48	10.497	-16.3	4.3
162392	12.2167	-22.2667	-15.48	10.497	-16.25	4.35
162392	12.2167	-22.2667	-15.48	10.497	-16.2	4.4
162392	12.2167	-22.2667	-15.48	10.497	-16.15	4.5
162392	12.2167	-22.2667	-15.48	10.497	-16.15	4.5
162392	12.2167	-22.2667	-15.48	10.497	-16.125	4.425
162392	12.2167	-22.2667	-15.48	10.497	-16.1	4.375
162392	12.2167	-22.2667	-15.48	10.497	-16.1	4.4
162392	12.2167	-22.2667	-15.48	10.497	-16.075	4.475
162392	12.2167	-22.2667	-15.48	10.497	-16.075	4.475
162392	12.2167	-22.2667	-15.48	10.497	-15.95	4.375
162392	12.2167	-22.2667	-15.48	10.497	-15.825	4.225
162392	12.2167	-22.2667	-15.48	10.497	-15.725	4.2
162392	12.2167	-22.2667	-15.48	10.497	-15.725	4.2
162392	12.2167	-22.2667	-15.48	10.497	-15.625	4.175
162392	12.2167	-22.2667	-15.48	10.497	-15.5	4.15
162392	12.2167	-22.2667	-15.48	10.497	-15.375	4.15
162392	12.2167	-22.2667	-15.48	10.497	-15.275	4.125
162392	12.2167	-22.2667	-15.48	10.497	-15.15	4.125
162392	12.2167	-22.2667	-15.48	10.497	-15.15	4.125
162392	12.2167	-22.2667	-15.48	10.497	-15.1	4.125
162392	12.2167	-22.2667	-15.48	10.497	-14.975	4.075
162392	12.2167	-22.2667	-15.48	10.497	-14.925	4.025
162392	12.2167	-22.2667	-15.48	10.497	-14.925	4.025
162392	12.2167	-22.2667	-15.48	10.497	-14.9	4
162392	12.2167	-22.2667	-15.48	10.497	-14.825	4.025
162392	12.2167	-22.2667	-15.48	10.497	-14.65	3.975
162392	12.2167	-22.2667	-15.48	10.497	-14.55	3.95
162392	12.2167	-22.2667	-15.48	10.497	-14.425	3.925
162392	12.2167	-22.2667	-15.48	10.497	-14.425	3.925
162392	12.2167	-22.2667	-15.48	10.497	-14.3	3.95
162392	12.2167	-22.2667	-15.48	10.497	-14.125	3.975
162392	12.2167	-22.2667	-15.48	10.497	-14	4.025
162392	12.2167	-22.2667	-15.48	10.497	-13.9	4.075
162392	12.2167	-22.2667	-15.48	10.497	-13.9	4.075
162392	12.2167	-22.2667	-15.48	10.497	-13.775	4.025
162392	12.2167	-22.2667	-15.48	10.497	-13.625	4
162392	12.2167	-22.2667	-15.48	10.497	-13.5	3.975
162392	12.2167	-22.2667	-15.48	10.497	-13.45	3.95
162392	12.2167	-22.2667	-15.48	10.497	-13.4	3.975
162392	12.2167	-22.2667	-15.48	10.497	-13.3	3.975
162392	12.2167	-22.2667	-15.48	10.497	-13.15	3.975
162392	12.2167	-22.2667	-15.48	10.497	-13.1	3.975
162392	12.2167	-22.2667	-15.48	10.497	-13.1	3.95
162392	12.2167	-22.2667	-15.48	10.497	-13.05	3.95
162392	12.2167	-22.2667	-15.48	10.497	-12.9	3.925
162392	12.2167	-22.2667	-15.48	10.497	-12.825	3.875
162392	12.2167	-22.2667	-15.48	10.497	-12.775	3.825
162392	12.2167	-22.2667	-15.48	10.497	-12.75	3.825
162392	12.2167	-22.2667	-15.48	10.497	-12.725	3.825
162392	12.2167	-22.2667	-15.48	10.497	-12.675	3.8
162392	12.2167	-22.2667	-15.48	10.497	-12.65	3.75
162392	12.2167	-22.2667	-15.48	10.497	-12.625	3.7
162392	12.2167	-22.2667	-15.48	10.497	-12.6	3.675
162392	12.2167	-22.2667	-15.48	10.497	-12.6	3.65
162392	12.2167	-22.2667	-15.48	10.497	-12.575	3.675
162392	12.2167	-22.2667	-15.48	10.497	-12.525	3.7
162392	12.2167	-22.2667	-15.48	10.497	-12.475	3.7
162392	12.2167	-22.2667	-15.48	10.497	-12.425	3.7
162392	12.2167	-22.2667	-15.48	10.497	-12.425	3.7
162392	12.2167	-22.2667	-15.48	10.497	-12.425	3.725
162392	12.2167	-22.2667	-15.48	10.497	-12.4	3.8
162392	12.2167	-22.2667	-15.48	10.497	-12.375	3.825
162392	12.2167	-22.2667	-15.48	10.497	-12.35	3.9
162392	12.2167	-22.2667	-15.48	10.497	-12.35	3.9
162392	12.2167	-22.2667	-15.48	10.497	-12.175	3.85
162392	12.2167	-22.2667	-15.48	10.497	-11.975	3.825
162392	12.2167	-22.2667	-15.48	10.497	-11.8	3.775
162392	12.2167	-22.2667	-15.48	10.497	-11.75	3.775
162392	12.2167	-22.2667	-15.48	10.497	-11.65	3.8
162392	12.2167	-22.2667	-15.48	10.497	-11.45	3.85
162392	12.2167	-22.2667	-15.48	10.497	-11.3	3.85
162392	12.2167	-22.2667	-15.48	10.497	-11.1	3.875
162392	12.2167	-22.2667	-15.48	10.497	-11.1	3.875
162392	12.2167	-22.2667	-15.48	10.497	-10.95	3.9
162392	12.2167	-22.2667	-15.48	10.497	-10.825	3.9
162392	12.2167	-22.2667	-15.48	10.497	-10.65	3.925
162392	12.2167	-22.2667	-15.48	10.497	-10.525	3.925
162392	12.2167	-22.2667	-15.48	10.497	-10.45	3.95
162392	12.2167	-22.2667	-15.48	10.497	-10.425	3.95
162392	12.2167	-22.2667	-15.48	10.497	-10.35	3.975
162392	12.2167	-22.2667	-15.48	10.497	-10.3	3.975
162392	12.2167	-22.2667	-15.48	10.497	-10.225	4
162392	12.2167	-22.2667	-15.48	10.497	-10.225	4
162392	12.2167	-22.2667	-15.48	10.497	-10.175	4.025
162392	12.2167	-22.2667	-15.48	10.497	-10.125	4.025
162392	12.2167	-22.2667	-15.48	10.497	-10.05	4.025
162392	12.2167	-22.2667	-15.48	10.497	-9.975	4.05
162392	12.2167	-22.2667	-15.48	10.497	-9.925	4.05
162392	12.2167	-22.2667	-15.48	10.497	-9.925	4.05
162392	12.2167	-22.2667	-15.48	10.497	-9.825	4.025
162392	12.2167	-22.2667	-15.48	10.497	-9.675	4.025
162392	12.2167	-22.2667	-15.48	10.497	-9.65	3.975
162392	12.2167	-22.2667	-15.48	10.497	-9.625	3.95
162392	12.2167	-22.2667	-15.48	10.497	-9.625	3.95
162392	12.2167	-22.2667	-15.48	10.497	-9.6	3.925
162392	12.2167	-22.2667	-15.48	10.497	-9.55	3.875
162392	12.2167	-22.2667	-15.48	10.497	-9.5	3.85
162392	12.2167	-22.2667	-15.48	10.497	-9.425	3.8
162392	12.2167	-22.2667	-15.48	10.497	-9.425	3.8
162392	12.2167	-22.2667	-15.48	10.497	-9.4	3.775
162392	12.2167	-22.2667	-15.48	10.497	-9.35	3.775
162392	12.2167	-22.2667	-15.48	10.497	-9.3	3.775
162392	12.2167	-22.2667	-15.48	10.497	-9.3	3.775
162392	12.2167	-22.2667	-15.48	10.497	-9.25	3.75
162392	12.2167	-22.2667	-15.48	10.497	-9.175	3.75
162392	12.2167	-22.2667	-15.48	10.497	-9.125	3.75
162392	12.2167	-22.2667	-15.48	10.497	-9.125	3.75
162392	12.2167	-22.2667	-15.48	10.497	-9.1	3.75
162392	12.2167	-22.2667	-15.48	10.497	-9.1	3.75
162392	12.2167	-22.2667	-15.48	10.497	-9.075	3.725
162392	12.2167	-22.2667	-15.48	10.497	-9	3.725
162392	12.2167	-22.2667	-15.48	10.497	-8.95	3.75
162392	12.2167	-22.2667	-15.48	10.497	-8.9	3.75
162392	12.2167	-22.2667	-15.48	10.497	-8.9	3.75
162392	12.2167	-22.2667	-15.48	10.497	-8.85	3.7
162392	12.2167	-22.2667	-15.48	10.497	-8.8	3.675
162392	12.2167	-22.2667	-15.48	10.497	-8.725	3.65
162392	12.2167	-22.2667	-15.48	10.497	-8.65	3.625
162392	12.2167	-22.2667	-15.48	10.497	-8.65	3.625
162392	12.2167	-22.2667	-15.48	10.497	-8.6	3.6
162392	12.2167	-22.2667	-15.48	10.497	-8.525	3.575
162392	12.2167	-22.2667	-15.48	10.497	-8.425	3.525
162392	12.2167	-22.2667	-15.48	10.497	-8.375	3.5
162392	12.2167	-22.2667	-15.48	10.497	-8.35	3.5
162392	12.2167	-22.2667	-15.48	10.497	-8.325	3.5
162392	12.2167	-22.2667	-15.48	10.497	-8.225	3.5
162392	12.2167	-22.2667	-15.48	10.497	-8.175	3.5
162392	12.2167	-22.2667	-15.48	10.497	-8.15	3.5
162392	12.2167	-22.2667	-15.48	10.497	-8.125	3.475
162392	12.2167	-22.2667	-15.48	10.497	-8.025	3.425
162392	12.2167	-22.2667	-15.48	10.497	-8	3.35
162392	12.2167	-22.2667	-15.48	10.497	-7.825	3.35
162392	12.2167	-22.2667	-15.48	10.497	-7.725	3.35
162392	12.2167	-22.2667	-15.48	10.497	-7.725	3.35
162392	12.2167	-22.2667	-15.48	10.497	-7.625	3.325
162392	12.2167	-22.2667	-15.48	10.497	-7.525	3.3
162392	12.2167	-22.2667	-15.48	10.497	-7.425	3.25
162392	12.2167	-22.2667	-15.48	10.497	-7.425	3.25
162392	12.2167	-22.2667	-15.48	10.497	-7.375	3.275
162392	12.2167	-22.2667	-15.48	10.497	-7.25	3.275
162392	12.2167	-22.2667	-15.48	10.497	-7.125	3.25
162392	12.2167	-22.2667	-15.48	10.497	-7	3.225
162392	12.2167	-22.2667	-15.48	10.497	-6.775	3.175
162392	12.2167	-22.2667	-15.48	10.497	-6.65	3.125
162392	12.2167	-22.2667	-15.48	10.497	-6.525	3.1
162392	12.2167	-22.2667	-15.48	10.497	-6.475	3.075
162392	12.2167	-22.2667	-15.48	10.497	-6.425	3.075
162392	12.2167	-22.2667	-15.48	10.497	-6.425	3.075
162392	12.2167	-22.2667	-15.48	10.497	-6.325	3.05
162392	12.2167	-22.2667	-15.48	10.497	-6.2	3.025
162392	12.2167	-22.2667	-15.48	10.497	-6.15	2.975
162392	12.2167	-22.2667	-15.48	10.497	-6.125	2.95
162392	12.2167	-22.2667	-15.48	10.497	-6.125	2.95
162392	12.2167	-22.2667	-15.48	10.497	-6.05	2.925
162392	12.2167	-22.2667	-15.48	10.497	-5.975	2.875
162392	12.2167	-22.2667	-15.48	10.497	-5.825	2.85
162392	12.2167	-22.2667	-15.48	10.497	-5.65	2.825
162392	12.2167	-22.2667	-15.48	10.497	-5.65	2.825
162392	12.2167	-22.2667	-15.48	10.497	-5.425	2.75
162392	12.2167	-22.2667	-15.48	10.497	-5.175	2.7
162392	12.2167	-22.2667	-15.48	10.497	-4.95	2.625
162392	12.2167	-22.2667	-15.48	10.497	-4.775	2.6
162392	12.2167	-22.2667	-15.48	10.497	-4.775	2.6
162392	12.2167	-22.2667	-15.48	10.497	-4.6	2.525
162392	12.2167	-22.2667	-15.48	10.497	-4.4	2.45
162392	12.2167	-22.2667	-15.48	10.497	-4.25	2.4
162392	12.2167	-22.2667	-15.48	10.497	-4.1	2.375
162392	12.2167	-22.2667	-15.48	10.497	-4.1	2.375
162392	12.2167	-22.2667	-15.48	10.497	-4.025	2.3
162392	12.2167	-22.2667	-15.48	10.497	-3.925	2.2
162392	12.2167	-22.2667	-15.48	10.497	-3.85	2.125
162392	12.2167	-22.2667	-15.48	10.497	-3.85	2.125
162392	12.2167	-22.2667	-15.48	10.497	-3.775	2.075
162392	12.2167	-22.2667	-15.48	10.497	-3.675	2
162392	12.2167	-22.2667	-15.48	10.497	-3.6	1.925
162392	12.2167	-22.2667	-15.48	10.497	-3.525	1.85
162392	12.2167	-22.2667	-15.48	10.497	-3.45	1.775
162392	12.2167	-22.2667	-15.48	10.497	-3.45	1.775
162392	12.2167	-22.2667	-15.48	10.497	-3.375	1.7
162392	12.2167	-22.2667	-15.48	10.497	-3.3	1.625
162392	12.2167	-22.2667	-15.48	10.497	-3.175	1.5
162392	12.2167	-22.2667	-15.48	10.497	-3.1	1.425
162392	12.2167	-22.2667	-15.48	10.497	-3.075	1.4
162392	12.2167	-22.2667	-15.48	10.497	-2.975	1.375
162392	12.2167	-22.2667	-15.48	10.497	-2.85	1.325
162392	12.2167	-22.2667	-15.48	10.497	-2.675	1.225
162392	12.2167	-22.2667	-15.48	10.497	-2.55	1.175
162392	12.2167	-22.2667	-15.48	10.497	-2.55	1.175
162392	12.2167	-22.2667	-15.48	10.497	-2.425	1.125
162392	12.2167	-22.2667	-15.48	10.497	-2.325	1.075
162392	12.2167	-22.2667	-15.48	10.497	-2.175	1.025
162392	12.2167	-22.2667	-15.48	10.497	-2.1	0.95
162392	12.2167	-22.2667	-15.48	10.497	-2.1	0.95
162392	12.2167	-22.2667	-15.48	10.497	-1.925	0.95
162392	12.2167	-22.2667	-15.48	10.497	-1.825	0.9
162392	12.2167	-22.2667	-15.48	10.497	-1.675	0.85
162392	12.2167	-22.2667	-15.48	10.497	-1.675	0.85
162392	12.2167	-22.2667	-15.48	10.497	-1.6	0.85
162392	12.2167	-22.2667	-15.48	10.497	-1.4	0.825
162392	12.2167	-22.2667	-15.48	10.497	-1.275	0.8
162392	12.2167	-22.2667	-15.48	10.497	-1.125	0.75
162392	12.2167	-22.2667	-15.48	10.497	-1.1	0.725
162392	12.2167	-22.2667	-15.48	10.497	-1.075	0.725
162392	12.2167	-22.2667	-15.48	10.497	-0.925	0.675
162392	12.2167	-22.2667	-15.48	10.497	-0.825	0.65
162392	12.2167	-22.2667	-15.48	10.497	-0.675	0.625
162392	12.2167	-22.2667	-15.48	10.497	-0.675	0.625
162392	12.2167	-22.2667	-15.48	10.497	-0.575	0.575
162392	12.2167	-22.2667	-15.48	10.497	-0.425	0.525
162392	12.2167	-22.2667	-15.48	10.497	-0.325	0.475
162392	12.2167	-22.2667	-15.48	10.497	-0.175	0.425
162392	12.2167	-22.2667	-15.48	10.497	-0.1	0.4
162392	12.2167	-22.2667	-15.48	10.497	-0.1	0.4
162392	12.2167	-22.2667	-15.48	10.497	0.075	0.375
162392	12.2167	-22.2667	-15.48	10.497	0.175	0.35
162392	12.2167	-22.2667	-15.48	10.497	0.35	0.35
162392	12.2167	-22.2667	-15.48	10.497	0.45	0.325
162392	12.2167	-22.2667	-15.48	10.497	0.45	0.325
162392	12.2167	-22.2667	-15.48	10.497	0.625	0.25
162392	12.2167	-22.2667	-15.48	10.497	0.775	0.2
162392	12.2167	-22.2667	-15.48	10.497	0.9	0.15
162392	12.2167	-22.2667	-15.48	10.497	1.05	0.125
162392	12.2167	-22.2667	-15.48	10.497	1.05	0.125
162392	12.2167	-22.2667	-15.48	10.497	1.1	0.125
162392	12.2167	-22.2667	-15.48	10.497	1.15	0.15
162392	12.2167	-22.2667	-15.48	10.497	1.225	0.175
162392	12.2167	-22.2667	-15.48	10.497	1.275	0.175
162392	12.2167	-22.2667	-15.48	10.497	1.275	0.175
162392	12.2167	-22.2667	-15.48	10.497	1.375	0.175
162392	12.2167	-22.2667	-15.48	10.497	1.45	0.175
162392	12.2167	-22.2667	-15.48	10.497	1.525	0.175
162392	12.2167	-22.2667	-15.48	10.497	1.525	0.175
162392	12.2167	-22.2667	-15.48	10.497	1.65	0.15
162392	12.2167	-22.2667	-15.48	10.497	1.7	0.125
162392	12.2167	-22.2667	-15.48	10.497	1.75	0.1
162392	12.2167	-22.2667	-15.48	10.497	1.65	0.075
162392	12.2167	-22.2667	-15.48	10.497	1.6	0.025
162392	12.2167	-22.2667	-15.48	10.497	1.6	0.025
162392	12.2167	-22.2667	-15.48	10.497	1.65	-0.125
162392	12.2167	-22.2667	-15.48	10.497	1.7	-0.25
162392	12.2167	-22.2667	-15.48	10.497	1.85	-0.375
162392	12.2167	-22.2667	-15.48	10.497	1.9	-0.425
162392	12.2167	-22.2667	-15.48	10.497	1.9	-0.425
162392	12.2167	-22.2667	-15.48	10.497	2	-0.575
162392	12.2167	-22.2667	-15.48	10.497	2.075	-0.65
162392	12.2167	-22.2667	-15.48	10.497	2.175	-0.775
162392	12.2167	-22.2667	-15.48	10.497	2.225	-0.8
162392	12.2167	-22.2667	-15.48	10.497	2.225	-0.825
162392	12.2167	-22.2667	-15.48	10.497	2.3	-0.9
162392	12.2167	-22.2667	-15.48	10.497	2.35	-0.975
162392	12.2167	-22.2667	-15.48	10.497	2.475	-1.025
162392	12.2167	-22.2667	-15.48	10.497	2.575	-1.075
162392	12.2167	-22.2667	-15.48	10.497	2.575	-1.075
162392	12.2167	-22.2667	-15.48	10.497	2.725	-1.175
162392	12.2167	-22.2667	-15.48	10.497	2.85	-1.275
162392	12.2167	-22.2667	-15.48	10.497	3	-1.375
162392	12.2167	-22.2667	-15.48	10.497	3	-1.375
162392	12.2167	-22.2667	-15.48	10.497	3.1	-1.425
162392	12.2167	-22.2667	-15.48	10.497	3.275	-1.525
162392	12.2167	-22.2667	-15.48	10.497	3.4	-1.6
162392	12.2167	-22.2667	-15.48	10.497	3.425	-1.75
162392	12.2167	-22.2667	-15.48	10.497	3.45	-1.8
162392	12.2167	-22.2667	-15.48	10.497	3.45	-1.8
162392	12.2167	-22.2667	-15.48	10.497	3.5	-1.875
162392	12.2167	-22.2667	-15.48	10.497	3.525	-1.925
162392	12.2167	-22.2667	-15.48	10.497	3.625	-2
162392	12.2167	-22.2667	-15.48	10.497	3.625	-2
162392	12.2167	-22.2667	-15.48	10.497	3.675	-2.05
162392	12.2167	-22.2667	-15.48	10.497	3.8	-2.125
162392	12.2167	-22.2667	-15.48	10.497	3.875	-2.175
162392	12.2167	-22.2667	-15.48	10.497	4.05	-2.225
162392	12.2167	-22.2667	-15.48	10.497	4.05	-2.225
162392	12.2167	-22.2667	-15.48	10.497	4.1	-2.25
162392	12.2167	-22.2667	-15.48	10.497	4.2	-2.3
162392	12.2167	-22.2667	-15.48	10.497	4.325	-2.325
162392	12.2167	-22.2667	-15.48	10.497	4.425	-2.35
162392	12.2167	-22.2667	-15.48	10.497	4.45	-2.35
162392	12.2167	-22.2667	-15.48	10.497	4.475	-2.35
162392	12.2167	-22.2667	-15.48	10.497	4.625	-2.425
162392	12.2167	-22.2667	-15.48	10.497	4.725	-2.45
162392	12.2167	-22.2667	-15.48	10.497	4.875	-2.475
162392	12.2167	-22.2667	-15.48	10.497	4.925	-2.475
162392	12.2167	-22.2667	-15.48	10.497	4.925	-2.475
162392	12.2167	-22.2667	-15.48	10.497	5.1	-2.65
162392	12.2167	-22.2667	-15.48	10.497	5.225	-2.725
162392	12.2167	-22.2667	-15.48	10.497	5.4	-2.825
162392	12.2167	-22.2667	-15.48	10.497	5.4	-2.85
162392	12.2167	-22.2667	-15.48	10.497	5.45	-2.875
162392	12.2167	-22.2667	-15.48	10.497	5.625	-2.95
162392	12.2167	-22.2667	-15.48	10.497	5.775	-3.025
162392	12.2167	-22.2667	-15.48	10.497	5.925	-3.1
162392	12.2167	-22.2667	-15.48	10.497	6.05	-3.15
162392	12.2167	-22.2667	-15.48	10.497	6.075	-3.175
162392	12.2167	-22.2667	-15.48	10.497	6.125	-3.225
162392	12.2167	-22.2667	-15.48	10.497	6.15	-3.275
162392	12.2167	-22.2667	-15.48	10.497	6.275	-3.35
162392	12.2167	-22.2667	-15.48	10.497	6.275	-3.35
162392	12.2167	-22.2667	-15.48	10.497	6.325	-3.35
162392	12.2167	-22.2667	-15.48	10.497	6.375	-3.4
162392	12.2167	-22.2667	-15.48	10.497	6.4	-3.4
162392	12.2167	-22.2667	-15.48	10.497	6.45	-3.45
162392	12.2167	-22.2667	-15.48	10.497	6.5	-3.45
162392	12.2167	-22.2667	-15.48	10.497	6.5	-3.45
162392	12.2167	-22.2667	-15.48	10.497	6.475	-3.55
162392	12.2167	-22.2667	-15.48	10.497	6.475	-3.6
162392	12.2167	-22.2667	-15.48	10.497	6.475	-3.65
162392	12.2167	-22.2667	-15.48	10.497	6.475	-3.7
162392	12.2167	-22.2667	-15.48	10.497	6.475	-3.7
162392	12.2167	-22.2667	-15.48	10.497	6.45	-3.775
162392	12.2167	-22.2667	-15.48	10.497	6.425	-3.825
162392	12.2167	-22.2667	-15.48	10.497	6.375	-3.9
162392	12.2167	-22.2667	-15.48	10.497	6.375	-3.9
162392	12.2167	-22.2667	-15.48	10.497	6.325	-3.9
162392	12.2167	-22.2667	-15.48	10.497	6.3	-3.95
162392	12.2167	-22.2667	-15.48	10.497	6.275	-4
162392	12.2167	-22.2667	-15.48	10.497	6.3	-4.05
162392	12.2167	-22.2667	-15.48	10.497	6.3	-4.075
162392	12.2167	-22.2667	-15.48	10.497	6.3	-4.075
162392	12.2167	-22.2667	-15.48	10.497	6.275	-4.125
162392	12.2167	-22.2667	-15.48	10.497	6.275	-4.15
162392	12.2167	-22.2667	-15.48	10.497	6.3	-4.175
162392	12.2167	-22.2667	-15.48	10.497	6.325	-4.175
162392	12.2167	-22.2667	-15.48	10.497	6.325	-4.175
162392	12.2167	-22.2667	-15.48	10.497	6.325	-4.25
162392	12.2167	-22.2667	-15.48	10.497	6.325	-4.3
162392	12.2167	-22.2667	-15.48	10.497	6.35	-4.325
162392	12.2167	-22.2667	-15.48	10.497	6.35	-4.325
162392	12.2167	-22.2667	-15.48	10.497	6.325	-4.375
162392	12.2167	-22.2667	-15.48	10.497	6.325	-4.4
162392	12.2167	-22.2667	-15.48	10.497	6.325	-4.425
162392	12.2167	-22.2667	-15.48	10.497	6.325	-4.525
162392	12.2167	-22.2667	-15.48	10.497	6.325	-4.55
162392	12.2167	-22.2667	-15.48	10.497	6.325	-4.55
162392	12.2167	-22.2667	-15.48	10.497	6.35	-4.525
162392	12.2167	-22.2667	-15.48	10.497	6.35	-4.55
162392	12.2167	-22.2667	-15.48	10.497	6.15	-4.7
162392	12.2167	-22.2667	-15.48	10.497	6.1	-4.75
162392	12.2167	-22.2667	-15.48	10.497	6.1	-4.75
162392	12.2167	-22.2667	-15.48	10.497	6	-4.925
162392	12.2167	-22.2667	-15.48	10.497	5.925	-5.025
162392	12.2167	-22.2667	-15.48	10.497	5.875	-5.15
162392	12.2167	-22.2667	-15.48	10.497	5.875	-5.15
162392	12.2167	-22.2667	-15.48	10.497	5.85	-5.175
162392	12.2167	-22.2667	-15.48	10.497	5.775	-5.325
162392	12.2167	-22.2667	-15.48	10.497	5.675	-5.45
162392	12.2167	-22.2667	-15.48	10.497	5.6	-5.55
162392	12.2167	-22.2667	-15.48	10.497	5.55	-5.6
162392	12.2167	-22.2667	-15.48	10.497	5.55	-5.625
162392	12.2167	-22.2667	-15.48	10.497	5.525	-5.725
162392	12.2167	-22.2667	-15.48	10.497	5.5	-5.825
162392	12.2167	-22.2667	-15.48	10.497	5.525	-5.925
162392	12.2167	-22.2667	-15.48	10.497	5.55	-6
162392	12.2167	-22.2667	-15.48	10.497	5.55	-6
162392	12.2167	-22.2667	-15.48	10.497	5.575	-6.075
162392	12.2167	-22.2667	-15.48	10.497	5.6	-6.15
162392	12.2167	-22.2667	-15.48	10.497	5.55	-6.275
162392	12.2167	-22.2667	-15.48	10.497	5.55	-6.3
162392	12.2167	-22.2667	-15.48	10.497	5.55	-6.3
162392	12.2167	-22.2667	-15.48	10.497	5.6	-6.4
162392	12.2167	-22.2667	-15.48	10.497	5.65	-6.475
162392	12.2167	-22.2667	-15.48	10.497	5.575	-6.675
162392	12.2167	-22.2667	-15.48	10.497	5.5	-6.825
162392	12.2167	-22.2667	-15.48	10.497	5.475	-6.875
162392	12.2167	-22.2667	-15.48	10.497	5.375	-6.975
162392	12.2167	-22.2667	-15.48	10.497	5.3	-7.125
162392	12.2167	-22.2667	-15.48	10.497	5.2	-7.2
162392	12.2167	-22.2667	-15.48	10.497	5.15	-7.2
162392	12.2167	-22.2667	-15.48	10.497	5.15	-7.2
162392	12.2167	-22.2667	-15.48	10.497	5.075	-7.375
162392	12.2167	-22.2667	-15.48	10.497	5.2	-8.1
162392	12.2167	-22.2667	-15.48	10.497	5.275	-8.35
162392	12.2167	-22.2667	-15.48	10.497	5.275	-8.425
162392	12.2167	-22.2667	-15.48	10.497	5.275	-8.425
162392	12.2167	-22.2667	-15.48	10.497	5.25	-8.45
162392	12.2167	-22.2667	-15.48	10.497	5.225	-8.475
162392	12.2167	-22.2667	-15.48	10.497	5.2	-8.6
162392	12.2167	-22.2667	-15.48	10.497	5.175	-8.625
162392	12.2167	-22.2667	-15.48	10.497	5.175	-8.625
162392	12.2167	-22.2667	-15.48	10.497	5.175	-8.575
162392	12.2167	-22.2667	-15.48	10.497	5.15	-8.475
162392	12.2167	-22.2667	-15.48	10.497	5.175	-8.4
162392	12.2167	-22.2667	-15.48	10.497	5.175	-8.4
162392	12.2167	-22.2667	-15.48	10.497	5.15	-8.425
162392	12.2167	-22.2667	-15.48	10.497	5.15	-8.475
162392	12.2167	-22.2667	-15.48	10.497	5.175	-8.5
162392	12.2167	-22.2667	-15.48	10.497	5.175	-8.5
162392	12.2167	-22.2667	-15.48	10.497	5.2	-8.475
162392	12.2167	-22.2667	-15.48	10.497	5.2	-8.475
162392	12.2167	-22.2667	-15.48	10.497	5.25	-8.625
162392	12.2167	-22.2667	-15.48	10.497	5.3	-8.7
162392	12.2167	-22.2667	-15.48	10.497	5.35	-8.825
162392	12.2167	-22.2667	-15.48	10.497	5.375	-8.825
162392	12.2167	-22.2667	-15.48	10.497	5.375	-8.825
162392	12.2167	-22.2667	-15.48	10.497	5.425	-8.875
162392	12.2167	-22.2667	-15.48	10.497	5.475	-8.925
162392	12.2167	-22.2667	-15.48	10.497	5.55	-8.95
162392	12.2167	-22.2667	-15.48	10.497	5.6	-9
162392	12.2167	-22.2667	-15.48	10.497	5.6	-9
162392	12.2167	-22.2667	-15.48	10.497	5.7	-9.05
162392	12.2167	-22.2667	-15.48	10.497	5.825	-9.075
162392	12.2167	-22.2667	-15.48	10.497	5.925	-9.1
162392	12.2167	-22.2667	-15.48	10.497	5.925	-9.1
162392	12.2167	-22.2667	-15.48	10.497	5.95	-9.1
162392	12.2167	-22.2667	-15.48	10.497	6.125	-9.125
162392	12.2167	-22.2667	-15.48	10.497	6.25	-9.125
162392	12.2167	-22.2667	-15.48	10.497	6.35	-9.125
162392	12.2167	-22.2667	-15.48	10.497	6.35	-9.125
162392	12.2167	-22.2667	-15.48	10.497	6.375	-9.15
162392	12.2167	-22.2667	-15.48	10.497	6.425	-9.2
162392	12.2167	-22.2667	-15.48	10.497	6.5	-9.275
162392	12.2167	-22.2667	-15.48	10.497	6.575	-9.325
162392	12.2167	-22.2667	-15.48	10.497	6.575	-9.325
162392	12.2167	-22.2667	-15.48	10.497	6.6	-9.375
162392	12.2167	-22.2667	-15.48	10.497	6.65	-9.45
162392	12.2167	-22.2667	-15.48	10.497	6.675	-9.5
162392	12.2167	-22.2667	-15.48	10.497	6.75	-9.575
162392	12.2167	-22.2667	-15.48	10.497	6.8	-9.6
162392	12.2167	-22.2667	-15.48	10.497	6.8	-9.6
162392	12.2167	-22.2667	-15.48	10.497	6.9	-9.7
162392	12.2167	-22.2667	-15.48	10.497	7	-9.775
162392	12.2167	-22.2667	-15.48	10.497	7.1	-9.85
162392	12.2167	-22.2667	-15.48	10.497	7.1	-9.85
162392	12.2167	-22.2667	-15.48	10.497	7.125	-9.9
162392	12.2167	-22.2667	-15.48	10.497	7.125	-10.025
162392	12.2167	-22.2667	-15.48	10.497	7.125	-10.1
162392	12.2167	-22.2667	-15.48	10.497	7.125	-10.2
162392	12.2167	-22.2667	-15.48	10.497	7.1	-10.3
162392	12.2167	-22.2667	-15.48	10.497	7.1	-10.3
162392	12.2167	-22.2667	-15.48	10.497	7.075	-10.375
162392	12.2167	-22.2667	-15.48	10.497	7.075	-10.45
162392	12.2167	-22.2667	-15.48	10.497	6.975	-10.6
162392	12.2167	-22.2667	-15.48	10.497	6.925	-10.65
162392	12.2167	-22.2667	-15.48	10.497	6.925	-10.65
162392	12.2167	-22.2667	-15.48	10.497	6.875	-10.8
162392	12.2167	-22.2667	-15.48	10.497	6.825	-10.9
162392	12.2167	-22.2667	-15.48	10.497	6.825	-11
162392	12.2167	-22.2667	-15.48	10.497	6.825	-11.075
162392	12.2167	-22.2667	-15.48	10.497	6.85	-11.125
162392	12.2167	-22.2667	-15.48	10.497	6.875	-11.15
162392	12.2167	-22.2667	-15.48	10.497	6.9	-11.225
162392	12.2167	-22.2667	-15.48	10.497	6.925	-11.35
162392	12.2167	-22.2667	-15.48	10.497	6.95	-11.375
162392	12.2167	-22.2667	-15.48	10.497	6.95	-11.375
162392	12.2167	-22.2667	-15.48	10.497	7.175	-11.45
162392	12.2167	-22.2667	-15.48	10.497	7.375	-11.55
162392	12.2167	-22.2667	-15.48	10.497	7.45	-11.65
162392	12.2167	-22.2667	-15.48	10.497	7.525	-11.775
162392	12.2167	-22.2667	-15.48	10.497	7.525	-11.775
162392	12.2167	-22.2667	-15.48	10.497	7.65	-11.875
162392	12.2167	-22.2667	-15.48	10.497	7.725	-11.975
162392	12.2167	-22.2667	-15.48	10.497	7.825	-12.1
162392	12.2167	-22.2667	-15.48	10.497	7.85	-12.15
162392	12.2167	-22.2667	-15.48	10.497	7.85	-12.15
162392	12.2167	-22.2667	-15.48	10.497	7.95	-12.25
162392	12.2167	-22.2667	-15.48	10.497	8.05	-12.325
162392	12.2167	-22.2667	-15.48	10.497	8.15	-12.4
162392	12.2167	-22.2667	-15.48	10.497	8.25	-12.425
162392	12.2167	-22.2667	-15.48	10.497	8.275	-12.425
162392	12.2167	-22.2667	-15.48	10.497	8.3	-12.575
162392	12.2167	-22.2667	-15.48	10.497	8.3	-12.65
162392	12.2167	-22.2667	-15.48	10.497	8.325	-12.775
162392	12.2167	-22.2667	-15.48	10.497	8.35	-12.825
162392	12.2167	-22.2667	-15.48	10.497	8.35	-12.825
162392	12.2167	-22.2667	-15.48	10.497	8.45	-12.925
162392	12.2167	-22.2667	-15.48	10.497	8.55	-13.025
162392	12.2167	-22.2667	-15.48	10.497	8.475	-13.125
162392	12.2167	-22.2667	-15.48	10.497	8.475	-13.125
162392	12.2167	-22.2667	-15.48	10.497	8.55	-13.175
162392	12.2167	-22.2667	-15.48	10.497	8.725	-13.375
162392	12.2167	-22.2667	-15.48	10.497	8.875	-13.55
162392	12.2167	-22.2667	-15.48	10.497	8.95	-13.7
162392	12.2167	-22.2667	-15.48	10.497	8.95	-13.775
162392	12.2167	-22.2667	-15.48	10.497	8.95	-13.8
162392	12.2167	-22.2667	-15.48	10.497	9.075	-13.85
162392	12.2167	-22.2667	-15.48	10.497	9.15	-13.875
162392	12.2167	-22.2667	-15.48	10.497	9.225	-13.925
162392	12.2167	-22.2667	-15.48	10.497	9.35	-14.025
162392	12.2167	-22.2667	-15.48	10.497	9.475	-14.15
162392	12.2167	-22.2667	-15.48	10.497	9.575	-14.275
162392	12.2167	-22.2667	-15.48	10.497	9.675	-14.4
162392	12.2167	-22.2667	-15.48	10.497	9.8	-14.525
162392	12.2167	-22.2667	-15.48	10.497	9.9	-14.65
162392	12.2167	-22.2667	-15.48	10.497	10	-14.8
162392	12.2167	-22.2667	-15.48	10.497	10.1	-14.925
162392	12.2167	-22.2667	-15.48	10.497	10.2	-15.075
162392	12.2167	-22.2667	-15.48	10.497	10.3	-15.2
162392	12.2167	-22.2667	-15.48	10.497	10.4	-15.35
162392	12.2167	-22.2667	-15.48	10.497	10.425	-15.4
113781	9.86365	-33.9973	8.07	-33.8234	-33.9973	9.8637
113781	9.86365	-33.9973	8.07	-33.8234	-33.5443	9.812
113781	9.86365	-33.9973	8.07	-33.8234	-33.7135	9.737
113781	9.86365	-33.9973	8.07	-33.8234	-33.8538	9.6317
113781	9.86365	-33.9973	8.07	-33.8234	-33.7719	9.5006
113781	9.86365	-33.9973	8.07	-33.8234	-34.1902	9.3392
113781	9.86365	-33.9973	8.07	-33.8234	-34.4851	9.2045
113781	9.86365	-33.9973	8.07	-33.8234	-34.6556	9.0858
113781	9.86365	-33.9973	8.07	-33.8234	-34.7016	8.9782
113781	9.86365	-33.9973	8.07	-33.8234	-34.7979	8.8767
113781	9.86365	-33.9973	8.07	-33.8234	-34.5199	8.7736
113781	9.86365	-33.9973	8.07	-33.8234	-34.3169	8.6694
113781	9.86365	-33.9973	8.07	-33.8234	-33.9891	8.569
113781	9.86365	-33.9973	8.07	-33.8234	-34.061	8.478
113781	9.86365	-33.9973	8.07	-33.8234	-34.3082	8.4011
113781	9.86365	-33.9973	8.07	-33.8234	-34.5803	8.3411
113781	9.86365	-33.9973	8.07	-33.8234	-34.8023	8.2982
113781	9.86365	-33.9973	8.07	-33.8234	-35.1239	8.2703
113781	9.86365	-33.9973	8.07	-33.8234	-35.1947	8.2542
113781	9.86365	-33.9973	8.07	-33.8234	-34.9646	8.246
113781	9.86365	-33.9973	8.07	-33.8234	-34.8346	8.2428
113781	9.86365	-33.9973	8.07	-33.8234	-34.8038	8.2413
113781	9.86365	-33.9973	8.07	-33.8234	-34.9474	8.2395
113781	9.86365	-33.9973	8.07	-33.8234	-34.7137	8.2334
113781	9.86365	-33.9973	8.07	-33.8234	-34.7304	8.2208
113781	9.86365	-33.9973	8.07	-33.8234	-34.7704	8.199
113781	9.86365	-33.9973	8.07	-33.8234	-34.6839	8.1665
113781	9.86365	-33.9973	8.07	-33.8234	-34.2709	8.123
113781	9.86365	-33.9973	8.07	-33.8234	-33.823	8.07
113781	9.86365	-33.9973	8.07	-33.8234	-33.8234	8.07

## Sheet: overlaps
	Day-Juveniles	Night-Juveniles	Day-Adults	Night-Adults
[-1;0]	48.0898	27.9924	53.9977	49.5404
[-2;-1)	18.2114	9.69407	7.26651	5.65638
[-3;-2)	2.92959	2.73423	2.48292	3.05209
[-4;-3)	0.479698	0.936902	0.94533	1.46123
[-5;-4)	1.61042	1.75908	0.626424	1.2609			Fishing gear deployment
[-6;-5)	1.25064	1.24283	0.808656	0.883809
[-7;-6)	0.73668	1.24283	0.70615	0.765967			12m float line: 24.8-63.1
[-8;-7)	0.394038	0.267686	0.318907	0.612774			16m float line: 29.4-70.3
[-9;-8)	0.496831	0.917782	0.341686	0.353523
[-10;-9)	0.308378	0.82218	0.330296	0.247466
[-11;-10)	0.41117	0.630975	0.273349	0.565638
[-12;-11)	0.171321	0.382409	0.501139	0.789536			TABLE WITH OVERLAPS (% of time)
[-13;-12)	0.256981	0.611855	0.46697	0.447796
[-14;-13)	0.171321	0.497132	0.444191	0.671695			Float line	Daytime			Nighttime
[-15;-14)	0.342642	0.650096	0.296128	0.318171				Juveniles	Adults		Juveniles	Adults
[-16;-15)	0.0856604	0.172084	0.46697	1.037			12m	16.3611	21.5376		41.2428	21.6828
[-17;-16)	0.239849	0.82218	0.660592	1.04879			16m	18.5541	16.0592		37.0554	14.247
[-18;-17)	0.239849	0.497132	1.42369	2.13292
[-19;-18)	0.32551	0.879541	0.911162	1.31982
[-20;-19)	0	0.210325	0.330296	0.377092
[-21;-20)	0.188453	0.516252	0.307517	0.365308
[-22;-21)	0.291246	0.917782	2.05011	3.15814
[-23;-22)	0.565359	0.860421	0.854214	0.813104
[-24;-23)	0.0513963	0.191205	1.15034	1.1902
[-25;-24)	0.102793	1.30019	0.318907	0.530285
[-26;-25)	0.239849	1.39579	1.20729	1.79119
[-27;-26)	0.256981	1.43403	3.43964	4.41904
[-28;-27)	0.0342642	0.191205	0.341686	0.471365
[-29;-28)	0.171321	1.37667	0.512528	0.377092
[-30;-29)	0.0856604	1.37667	0	0.0707047
[-31;-30)	0.154189	1.33843	0.22779	0.176762
[-32;-31)	0.479698	0.344168	0.888383	0.930945
[-33;-32)	0.102793	1.52964	2.92711	3.05209
[-34;-33)	0.222717	1.587	0.637813	0.447796
[-35;-34)	0.188453	1.45315	0.125285	0.777752
[-36;-35)	0.188453	0.40153	0.694761	0.377092
[-37;-36)	0.205585	1.4914	0.364465	0.0353523
[-38;-37)	0.599623	1.66348	2.91572	2.62786
[-39;-38)	0.548227	0.286807	0.216401	0.212114
[-40;-39)	0.205585	1.75908	0.022779	0.0235682
[-41;-40)	0.788076	1.7782	0.0797267	0.153193
[-42;-41)	0.32551	1.33843	0.022779	0.0471365
[-43;-42)	0.291246	0.764818	0.193622	0.20033
[-44;-43)	0.359774	1.47228	2.12984	1.67334
[-45;-44)	0.428302	1.64436	0.0911162	0.176762
[-46;-45)	0.256981	1.08987	0.284738	0.141409
[-47;-46)	0.770944	1.45315	0.102506	0.0235682
[-48;-47)	0.925133	2.02677	0.102506	0.141409
[-49;-48)	0.513963	1.30019	1.42369	0.978082
[-50;-49)	0.222717	0.764818	0.022779	0.0235682
[-51;-50)	0.291246	0.133843	0	0
[-52;-51)	0.496831	1.05163	0.205011	0.341739
[-53;-52)	0.82234	0.8413	0.0455581	0
[-54;-53)	0.873737	1.18547	1.02506	0.718831
[-55;-54)	0.428302	0.554493	0	0
[-56;-55)	0.137057	1.35755	0.0683371	0.0235682
[-57;-56)	0.428302	1.24283	0.0797267	0.0589206
[-58;-57)	0.770944	0.8413	0.0113895	0.0117841
[-59;-58)	0.856604	0.0573614	0.0683371	0.0117841
[-60;-59)	0.376906	0.191205	0.523918	0.494933
[-61;-60)	0.102793	0.344168	0.0113895	0.0117841
[-62;-61)	0.890869	0.592734	0.136674	0.0707047
[-63;-62)	0.428302	0.152964	0.0341686	0.0353523
[-64;-63)	0.788076	0.133843	0.0341686	0.0235682
[-65;-64)	1.69608	0.191205	0.182232	0.0589206
[-66;-65)	0.137057	0.267686	0.0341686	0.0117841
[-67;-66)	0.0342642	0.42065	0.0113895	0.0235682
[-68;-67)	0.102793	0.267686	0.022779	0.0117841
[-69;-68)	0.839472	0.286807	0.022779	0
[-70;-69)	0	0.0764818	0.0683371	0.0471365
[-71;-70)	0.188453	0	0	0
[-72;-71)	0.548227	0.210325	0.0113895	0
[-73;-72)	0.154189	0.0382409	0.022779	0.0117841
[-74;-73)	0.0856604	0.0573614	0.0113895	0.0117841
[-75;-74)	0.119925	0.0573614	0.0113895	0
[-76;-75)	0.291246	0.0956023	0.0113895	0
[-77;-76)	0.154189	0.152964	0	0.0117841
[-78;-77)	0.239849	0.0191205	0.0113895	0.0117841
[-79;-78)	0.119925	0.172084	0	0
[-80;-79)	0.0685284	0.0764818	0	0
[-81;-80)	0	0.0382409	0	0
[-82;-81)	0.0171321	0.229446	0	0.0117841
[-83;-82)	0.102793	0.0382409	0	0
[-84;-83)	0	0	0.0113895	0
[-85;-84)	0	0.0573614	0	0
[-86;-85)	0.0171321	0	0	0
[-87;-86)	0.102793	0.0573614	0.0113895	0
[-88;-87)	0.119925	0.0382409	0	0
[-89;-88)	0.0513963	0.0191205	0	0
[-90;-89)	0	0	0	0
[-91;-90)	0.119925	0.0191205	0	0
[-92;-91)	0.0171321	0	0	0
[-93;-92)	0.0171321	0	0	0
[-94;-93)	0.0342642	0	0	0
[-95;94)	0.0171321	0.0191205	0	0
[-96;95)	0.0171321	0.0191205	0	0
[-97;96)	0	0	0	0
[-98;97)	0.0171321	0	0	0
[-99;98)	0.0171321	0	0	0
[-100;-99)	0	0.0191205	0	0
[-101;-100)	0	0	0	0
[-102;-101)	0	0	0	0
[-103;-102)	0	0.0191205	0	0
[-104;-103)	0	0.0382409	0	0
[-105;-104)	0	0.0191205	0	0
[-106;-105)	0	0	0	0
[-107;-106)	0.0171321	0	0	0
[-108;-107)	0	0	0	0
[-109;-108)	0	0	0	0
[-110;-109)	0	0	0	0
[-111;-110)	0	0.0191205	0	0
[-112;-111)	0	0.0191205	0	0
[-113;-112)	0	0.0191205	0	0
[-114;-113)	0	0	0	0
[-115;-114)	0.0171321	0.0191205	0.0113895	0
[-116;-115)	0	0	0	0
[-117;-116)	0.0171321	0	0	0
[-118;-117)	0.0171321	0	0	0
[-119;-118)	0.0171321	0	0	0
[-120;-119)	0	0	0	0
[-121;-120)	0	0	0	0
[-122;-121)	0	0	0	0
[-123;-122)	0	0.0382409	0	0
[-124;-123)	0	0	0.0113895	0
[-125;-124)	0	0.0191205	0	0
[-126;-125)	0	0	0	0
[-127;-126)	0	0	0	0
[-128;-127)	0.0342642	0	0	0
[-129;-128)	0	0	0	0
[-130;-129)	0.0171321	0	0	0
[-131;-130)	0	0.0191205	0	0
[-132;-131)	0.0171321	0	0	0
[-133;-132)	0.0171321	0	0	0
[-134;-133)	0	0	0	0
[-135;-134)	0	0	0	0
[-136;-135)	0	0	0	0.0117841
[-137;-136)	0	0	0	0
[-138;-137)	0	0	0	0
[-139;-138)	0	0	0	0
[-140;-139)	0	0	0	0
[-141;-140)	0	0	0	0
[-142;-141)	0	0	0	0
[-143;-142)	0	0.0191205	0	0
[-144;-143)	0	0.0191205	0	0
[-145;-144)	0	0	0	0
[-146;-145)	0	0	0	0
[-147;-146)	0	0	0	0
[-148;-147)	0	0	0	0
[-149;-148)	0	0	0	0
[-150;-149)	0.0171321	0	0	0
[-151;-150)	0	0	0	0
[-152;-151)	0.0171321	0	0	0
[-153;-152)	0	0	0	0
[-154;-153)	0	0.0191205	0	0
[-155;-154)	0	0	0	0
[-156;-155)	0	0	0	0
[-157;-156)	0	0	0	0
[-158;-157)	0	0	0	0
[-159;-158)	0	0	0	0
[-160;-159)	0	0.0191205	0	0
[-161;-160)	0.0171321	0	0	0
[-162;-161)	0	0	0	0
[-163;-162)	0	0	0	0
[-164;-163)	0	0	0	0
[-165;-164)	0.0171321	0	0.0113895	0
[-166;-165)	0	0	0	0
[-167;-166)	0.0171321	0	0	0
[-168;-167)	0	0	0	0
[-169;-168)	0	0	0	0
[-170;-169)	0	0	0	0
[-171;-170)	0	0	0	0
[-172;-171)	0	0	0	0
[-173;-172)	0	0	0	0
[-174;-173)	0	0	0	0
[-175;-174)	0	0	0	0
[-176;-175)	0	0	0.0113895	0.0235682
[-177;-176)	0	0	0	0
[-178;-177)	0	0	0	0
[-179;-178)	0	0	0	0
[-180;-179)	0	0	0	0
[-181;-180)	0	0	0	0
[-182;-181)	0	0	0	0
[-183;-182)	0	0	0	0
[-184;-183)	0	0	0	0
[-185;-184)	0	0.0191205	0	0
[-186;-185)	0	0	0	0
[-187;-186)	0	0	0	0
[-188;-187)	0	0	0.0113895	0
[-189;-188)	0	0	0	0
[-190;-189)	0	0	0	0
[-191;-190)	0	0	0	0
[-192;-191)	0	0	0	0
[-193;-192)	0	0	0	0
[-194;-193)	0	0	0	0
[-195;-194)	0	0	0	0
[-196;-195)	0	0	0	0
[-197;-196)	0	0	0	0
[-198;-197)	0.0171321	0	0	0
[-199;-198)	0	0	0	0
[-200;-199)	0	0	0	0
[-201;-200)	0.0171321	0	0	0
[-202;-201)	0	0	0	0
[-203;-202)	0	0	0	0
[-204;-203)	0	0	0	0
[-205;-204)	0	0	0	0
[-206;-205)	0	0	0	0
[-207;-206)	0	0	0	0
[-208;-207)	0	0	0	0
[-209;-208)	0	0	0	0
[-210;-209)	0	0	0	0
[-211;-210)	0	0	0	0
[-212;-211)	0	0	0	0
[-213;-212)	0	0	0	0
[-214;-213)	0	0	0	0
[-215;-214)	0	0	0	0
[-216;-215)	0	0	0	0
[-217;-216)	0	0	0	0
[-218;-217)	0	0	0	0
[-219;-218)	0	0	0	0
[-220;-219)	0	0	0	0
[-221;-220)	0	0	0	0
[-222;-221)	0	0	0	0
[-223;-222)	0	0	0	0
[-224;-223)	0	0	0	0
[-225;-224)	0	0	0	0
[-226;-225)	0	0	0	0
[-227;-226)	0	0	0	0
[-228;-227)	0	0	0	0
[-229;-228)	0	0	0	0
[-230;-229)	0	0	0	0
[-231;-230)	0	0	0	0
[-232;-231)	0	0	0	0
[-233;-232)	0	0	0	0
[-234;-233)	0	0	0	0
[-235;-234)	0	0	0	0
[-236;-235)	0	0	0	0
[-237;-236)	0	0	0	0
[-238;-237)	0	0	0	0
[-239;-238)	0.0171321	0	0	0
[-240;-239)	0	0	0	0
[-241;-240)	0	0	0	0
[-242;-241)	0	0	0	0
[-243;-242)	0	0	0	0
[-244;-243)	0	0.0191205	0	0
[-245;-244)	0	0	0	0
[-246;-245)	0	0	0	0
[-247;-246)	0	0	0	0
[-248;-247)	0	0	0	0
[-249;-248)	0	0	0	0
[-250;-249)	0	0	0	0
[-251;-250)	0	0.0191205	0	0
[-252;-251)	0	0	0	0
[-253;-252)	0	0	0	0
[-254;-253)	0	0	0	0
[-255;-254)	0	0	0	0
[-256;-255)	0.0171321	0	0	0
[-257;-256)	0	0	0	0
[-258;-257)	0	0	0	0
[-259;-258)	0	0	0	0
[-260;-259)	0	0	0	0
[-261;-260)	0.0171321	0	0	0
[-262;-261)	0	0	0	0
[-263;-262)	0	0	0	0
[-264;-263)	0	0	0	0
[-265;-264)	0	0	0	0
[-266;-265)	0	0	0	0
[-267;-266)	0	0	0	0
[-268;-267)	0	0	0	0
[-269;-268)	0	0	0	0
[-270;-269)	0	0	0	0
[-271;-270)	0	0	0	0
[-272;-271)	0	0	0	0
[-273;-272)	0	0	0	0
[-274;-273)	0	0	0	0
[-275;-274)	0	0	0	0
[-276;-275)	0	0	0	0
[-277;-276)	0	0	0	0
[-278;-277)	0	0	0	0
[-279;-278)	0	0	0	0
[-280;-279)	0	0	0	0
[-281;-280)	0	0	0	0
[-282;-281)	0	0	0	0
[-283;-282)	0	0	0	0
[-284;-283)	0	0	0	0
[-285;-284)	0	0	0	0
[-286;-285)	0	0	0	0
[-287;-286)	0	0	0	0
[-288;-287)	0	0	0	0
[-289;-288)	0	0	0	0
[-290;-289)	0	0	0	0
[-291;-290)	0	0	0	0
[-292;-291)	0	0	0	0
[-293;-292)	0	0	0	0
[-294;-293)	0	0	0	0
[-295;-294)	0	0	0	0
[-296;-295)	0	0	0	0
[-297;-296)	0	0	0	0
[-298;-297)	0	0	0	0
[-299;-298)	0	0	0	0
[-300;-299)	0	0	0	0
[-301;-300)	0	0	0	0
[-302;-301)	0	0	0	0
[-303;-302)	0	0	0	0
[-304;-303)	0	0	0	0
[-305;-304)	0	0	0	0
[-306;-305)	0	0	0	0
[-307;-306)	0	0	0	0
[-308;-307)	0	0	0	0
[-309;-308)	0	0	0	0
[-310;-309)	0	0	0	0
[-311;-310)	0	0	0	0
[-312;-311)	0	0	0	0
[-313;-312)	0	0	0	0
[-314;-313)	0	0	0	0
[-315;-314)	0	0	0	0
[-316;-315)	0	0	0	0
[-317;-316)	0	0	0	0
[-318;-317)	0	0	0	0
[-319;-318)	0	0	0	0
[-320;-319)	0	0	0	0
[-321;-320)	0	0	0	0
[-322;-321)	0	0	0	0
[-323;-322)	0	0	0	0
[-324;-323)	0	0	0	0
[-325;-324)	0	0	0	0
[-326;-325)	0	0	0	0
[-327;-326)	0	0	0	0
[-328;-327)	0	0	0	0
[-329;-328)	0	0	0	0
[-330;-329)	0	0	0	0
[-331;-330)	0	0	0	0
[-332;-331)	0	0	0	0
[-333;-332)	0	0	0	0
[-334;-333)	0	0	0	0
[-335;-334)	0	0	0	0
[-336;-335)	0	0	0	0
[-337;-336)	0	0	0	0
[-338;-337)	0	0	0	0
[-339;-338)	0	0	0	0
[-340;-339)	0	0	0	0
[-341;-340)	0	0	0	0
[-342;-341)	0	0	0	0
[-343;-342)	0	0	0	0
[-344;-343)	0	0	0	0
[-345;-344)	0	0	0	0
[-346;-345)	0	0	0	0
[-347;-346)	0	0	0	0
[-348;-347)	0	0	0	0
[-349;-348)	0	0	0	0
[-350;-349)	0	0	0	0
[-351;-350)	0	0	0	0
[-352;-351)	0	0	0	0
[-353;-352)	0	0	0	0
[-354;-353)	0	0	0	0
[-355;-354)	0	0	0	0
[-356;-355)	0	0	0	0
[-357;-356)	0	0	0	0
[-358;-357)	0	0	0	0
[-359;-358)	0	0	0	0
[-360;-359)	0	0	0	0
[-361;-360)	0	0	0	0
[-362;-361)	0	0	0	0
[-363;-362)	0	0	0	0
[-364;-363)	0	0	0	0
[-365;-364)	0	0	0	0
[-366;-365)	0	0	0	0
[-367;-366)	0	0	0	0
[-368;-367)	0	0	0	0
[-369;-368)	0	0	0	0
[-370;-369)	0	0	0	0
[-371;-370)	0	0	0	0
[-372;-371)	0	0	0	0
[-373;-372)	0	0	0	0
[-374;-373)	0	0	0	0
[-375;-374)	0	0	0	0
[-376;-375)	0	0	0	0
[-377;-376)	0	0	0	0
[-378;-377)	0	0	0	0
[-379;-378)	0	0	0	0
[-380;-379)	0	0	0	0
[-381;-380)	0	0	0	0
[-382;-381)	0	0	0	0
[-383;-382)	0	0	0	0
[-384;-383)	0	0	0	0
[-385;-384)	0	0	0	0
[-386;-385)	0	0	0	0
[-387;-386)	0	0	0	0
[-388;-387)	0	0	0	0
[-389;-388)	0	0	0	0
[-390;-389)	0	0	0	0
[-391;-390)	0	0	0	0
[-392;-391)	0	0	0	0
[-393;-392)	0	0	0	0
[-394;-393)	0	0	0	0
[-395;-394)	0	0	0	0
[-396;-395)	0	0	0	0
[-397;-396)	0	0	0	0
[-398;-397)	0	0	0	0
[-399;-398)	0	0	0	0
[-400;-399)	0	0	0	0
[-401;-400)	0	0	0	0
[-402;-401)	0	0	0	0
[-403;-402)	0	0	0	0
[-404;-403)	0	0	0	0
[-405;-404)	0	0	0	0
[-406;-405)	0	0	0	0
[-407;-406)	0	0	0	0
[-408;-407)	0	0	0	0
[-409;-408)	0	0	0	0
[-410;-409)	0	0	0	0
[-411;-410)	0	0	0	0
[-412;-411)	0	0	0	0
[-413;-412)	0	0	0	0
[-414;-413)	0	0	0	0
[-415;-414)	0	0	0	0
[-416;-415)	0	0	0	0
[-417;-416)	0	0	0	0
[-418;-417)	0	0	0	0
[-419;-418)	0	0	0	0
[-420;-419)	0	0	0	0
[-421;-420)	0	0	0	0
[-422;-421)	0	0	0	0
[-423;-422)	0	0	0	0
[-424;-423)	0	0	0	0
[-425;-424)	0	0	0	0
[-426;-425)	0	0	0	0
[-427;-426)	0	0	0	0
[-428;-427)	0	0	0	0
[-429;-428)	0	0	0	0
[-430;-429)	0	0	0	0
[-431;-430)	0	0	0	0
[-432;-431)	0	0	0	0
[-433;-432)	0	0	0	0
[-434;-433)	0	0	0	0
[-435;-434)	0	0	0	0
[-436;-435)	0	0	0	0
[-437;-436)	0	0	0	0
[-438;-437)	0	0	0	0
[-439;-438)	0	0	0	0
[-440;-439)	0	0	0	0
[-441;-440)	0	0	0	0
[-442;-441)	0	0	0	0
[-443;-442)	0	0	0	0
[-444;-443)	0	0	0	0
[-445;-444)	0	0	0	0
[-446;-445)	0	0	0	0
[-447;-446)	0	0	0	0
[-448;-447)	0	0	0	0
[-449;-448)	0	0	0	0
[-450;-449)	0	0	0	0
[-451;-450)	0	0	0	0
[-452;-451)	0	0	0	0
[-453;-452)	0	0	0	0
[-454;-453)	0	0	0	0
[-455;-454)	0	0	0	0
[-456;-455)	0	0	0	0
[-457;-456)	0	0	0	0
[-458;-457)	0	0	0	0
[-459;-458)	0	0	0	0
[-460;-459)	0	0	0	0
[-461;-460)	0	0	0	0
[-462;-461)	0	0	0	0
[-463;-462)	0	0	0	0
[-464;-463)	0	0	0	0
[-465;-464)	0	0	0	0
[-466;-465)	0	0	0	0
[-467;-466)	0	0	0	0
[-468;-467)	0	0	0	0
[-469;-468)	0	0	0	0
[-470;-469)	0	0	0	0
[-471;-470)	0	0	0	0
[-472;-471)	0	0	0	0
[-473;-472)	0	0	0	0
[-474;-473)	0	0	0	0
[-475;-474)	0	0	0	0
[-476;-475)	0	0	0	0
[-477;-476)	0	0	0	0
[-478;-477)	0	0	0	0
[-479;-478)	0	0	0	0
[-480;-479)	0	0	0	0
[-481;-480)	0	0	0	0
[-482;-481)	0	0	0	0
[-483;-482)	0	0	0	0
[-484;-483)	0	0	0	0
[-485;-484)	0	0	0	0
[-486;-485)	0	0	0	0
[-487;-486)	0	0	0	0
[-488;-487)	0	0	0	0
[-489;-488)	0	0	0	0
[-490;-489)	0	0	0	0
[-491;-490)	0	0	0	0
[-492;-491)	0	0	0	0
[-493;-492)	0	0	0	0
[-494;-493)	0	0	0	0
[-495;-494)	0	0	0	0
[-496;-495)	0	0	0	0
[-497;-496)	0	0	0	0
[-498;-497)	0	0	0	0
[-499;-498)	0	0	0	0
[-500;-499)	0	0	0	0
[-501;-500)	0	0	0	0
[-502;-501)	0	0	0	0
[-503;-502)	0	0	0	0
[-504;-503)	0	0	0	0
[-505;-504)	0	0	0	0
[-506;-505)	0	0	0	0
[-507;-506)	0	0	0	0
[-508;-507)	0	0	0	0
[-509;-508)	0	0	0	0
[-510;-509)	0	0	0	0
